# Supplementary material for: ARMH3 acts as a central scaffold at the Golgi/TGN through interactions with Arl5, GBF1, and PI4KB
Source: J Biol Chem. 2026 Jun 29;302(8):113307. doi: 10.1016/j.jbc.2026.113307 (PMC13427656; doi:10.1016/j.jbc.2026.113307)
Supplement: Supporting Data 1 [file mmc2.xlsx]

## Sheet: Fig 1C Arl5B(GTPyS), Arl5B(GDP)
		(MS Octet 49)
Time (s)	Arl5B(GTPyS) 1	Arl5B(GTPyS) 2	Arl5B(GDP) 1	Arl5B(GDP) 2
0	-0.00215837	-0.00128398	-0.00316481	-0.00124705
0.2	0.000324319	0.00135765	-0.00288827	-0.000383765
0.4	0.00361756	0.00405637	-0.002556	0.000381259
0.6	0.00755771	0.00739783	-0.00208447	0.00170803
0.8	0.0114117	0.0108037	-0.00138424	0.00290626
1	0.0157894	0.0145067	-0.00019693	0.003967
1.2	0.020644	0.0183456	0.00103438	0.00546354
1.4	0.0255846	0.0224896	0.00246434	0.00691455
1.6	0.0305556	0.0267973	0.00364566	0.00825576
1.8	0.035227	0.0310273	0.00540149	0.0097631
2	0.0398408	0.0351481	0.00694772	0.0107836
2.2	0.0438128	0.0390517	0.00873641	0.0114549
2.4	0.0480569	0.0427661	0.0105852	0.0124235
2.6	0.0518993	0.0467357	0.0116892	0.0132986
2.8	0.0557638	0.050776	0.0126777	0.0138146
3	0.0596547	0.0548623	0.0136457	0.0147426
3.2	0.0631462	0.0585556	0.0143187	0.0152405
3.4	0.0667644	0.0620516	0.0149967	0.0156662
3.6	0.0701937	0.065816	0.0154287	0.0157048
3.8	0.0733908	0.0692925	0.0161533	0.0158474
4	0.0770076	0.0730131	0.0166932	0.0160208
4.2	0.0806363	0.0767103	0.0176157	0.0163235
4.4	0.0843237	0.0801737	0.018403	0.0166905
4.6	0.0882	0.0834129	0.0192686	0.0173923
4.8	0.0916042	0.0865725	0.0199848	0.0176434
5	0.0953952	0.0893452	0.0206314	0.0179424
5.2	0.0990621	0.0923583	0.0211201	0.0186507
5.4	0.102639	0.0956734	0.0214466	0.0188423
5.6	0.106097	0.0990592	0.021372	0.0194183
5.8	0.109437	0.10225	0.0221512	0.0196409
6	0.112942	0.105381	0.0227154	0.0199451
6.2	0.115821	0.108676	0.023275	0.0198977
6.4	0.118908	0.111586	0.0240174	0.0206598
6.6	0.12195	0.115137	0.0238317	0.0206759
6.8	0.125428	0.118128	0.0242928	0.0207963
7	0.128738	0.12143	0.0245668	0.0206209
7.2	0.131976	0.124649	0.0247592	0.0210451
7.4	0.135192	0.127782	0.0252558	0.02039
7.6	0.138261	0.130865	0.0259114	0.0200178
7.8	0.141312	0.13402	0.0265561	0.0202074
8	0.144613	0.137318	0.027126	0.0205319
8.2	0.147449	0.140371	0.0277145	0.0208413
8.4	0.150412	0.143321	0.0286088	0.0209946
8.6	0.154064	0.14583	0.0293606	0.0208786
8.8	0.156975	0.14886	0.0295706	0.021021
9	0.160109	0.151439	0.0297692	0.0212069
9.2	0.162681	0.154314	0.0301267	0.0214856
9.4	0.165616	0.157221	0.0303923	0.0216167
9.6	0.168323	0.15999	0.0302916	0.0217481
9.8	0.171305	0.162486	0.0308628	0.0218673
10	0.173959	0.165251	0.0310919	0.0226432
10.2	0.176345	0.168091	0.0307814	0.0228307
10.4	0.178877	0.170901	0.0308559	0.0235925
10.6	0.181973	0.173398	0.030861	0.0232958
10.8	0.185099	0.176178	0.0311177	0.0232415
11	0.188432	0.179124	0.0316548	0.0232987
11.2	0.191545	0.182149	0.0318191	0.0234674
11.4	0.194309	0.18428	0.0323162	0.0232112
11.6	0.197502	0.186073	0.0327784	0.0233853
11.8	0.200443	0.188231	0.0326499	0.0236566
12	0.203584	0.190549	0.0326982	0.0238722
12.2	0.205953	0.19292	0.0327724	0.023536
12.4	0.208926	0.194816	0.0333059	0.0229865
12.6	0.211827	0.196733	0.0333191	0.0230565
12.8	0.214604	0.199125	0.0333603	0.0236146
13	0.217516	0.201102	0.0335829	0.023507
13.2	0.220005	0.203124	0.0336135	0.023494
13.4	0.222999	0.205525	0.0337506	0.0235762
13.6	0.225574	0.207582	0.0338513	0.0234172
13.8	0.228248	0.209712	0.0342076	0.0241842
14	0.230582	0.212156	0.0343699	0.0247872
14.2	0.232924	0.214079	0.0345066	0.0249577
14.4	0.235252	0.216144	0.0348442	0.0255544
14.6	0.237896	0.218166	0.0352558	0.0258251
14.8	0.240422	0.220971	0.0351906	0.0259942
15	0.243062	0.223085	0.0353992	0.0264147
15.2	0.245059	0.225174	0.0353587	0.0265265
15.4	0.247459	0.226975	0.0357467	0.0270366
15.6	0.250147	0.229169	0.0358122	0.0266192
15.8	0.252229	0.231389	0.0355887	0.0264962
16	0.254317	0.233493	0.0354055	0.0266523
16.2	0.256674	0.23591	0.035456	0.0264127
16.4	0.259239	0.237729	0.0360003	0.0262325
16.6	0.261445	0.240053	0.0363279	0.0267754
16.8	0.264279	0.242467	0.036305	0.0267716
17	0.266726	0.244287	0.0365563	0.0263345
17.2	0.268989	0.246651	0.0364426	0.0264158
17.4	0.271275	0.248577	0.0370031	0.0264413
17.6	0.273469	0.250776	0.0378082	0.0261983
17.8	0.275937	0.252945	0.0383732	0.0261894
18	0.278301	0.254922	0.0389542	0.026376
18.2	0.280061	0.256752	0.039161	0.0262969
18.4	0.282574	0.258749	0.0392401	0.0265864
18.6	0.285022	0.261067	0.0390634	0.0261565
18.8	0.287692	0.263089	0.0386681	0.0255013
19	0.289883	0.264755	0.0388689	0.0253986
19.2	0.291927	0.266676	0.0387981	0.0253604
19.4	0.294315	0.268252	0.0386444	0.0253187
19.6	0.296745	0.270116	0.0381786	0.025335
19.8	0.299056	0.271872	0.0381982	0.0254459
20	0.301327	0.273786	0.0382608	0.0258618
20.2	0.30392	0.276171	0.0384906	0.025875
20.4	0.305998	0.278129	0.03883	0.0259405
20.6	0.307918	0.280054	0.0388496	0.0262088
20.8	0.310111	0.281812	0.0386736	0.0261264
21	0.312087	0.283133	0.039289	0.026698
21.2	0.313802	0.284902	0.0394347	0.0269171
21.4	0.31569	0.28669	0.0399443	0.0273701
21.6	0.317689	0.289339	0.040353	0.027292
21.8	0.319867	0.291196	0.0408286	0.0274189
22	0.321805	0.292784	0.0409349	0.027763
22.2	0.323584	0.29448	0.0410039	0.0275085
22.4	0.326176	0.296153	0.041366	0.0276041
22.6	0.328145	0.298191	0.0413844	0.027384
22.8	0.330098	0.299384	0.0418047	0.0273887
23	0.33177	0.300818	0.0420509	0.0275095
23.2	0.333975	0.302256	0.0419429	0.0279843
23.4	0.335778	0.303462	0.0420439	0.0278989
23.6	0.337766	0.30558	0.0420931	0.0278881
23.8	0.339671	0.307096	0.0423852	0.0277513
24	0.341307	0.308776	0.042502	0.0276237
24.2	0.343089	0.310608	0.0425235	0.0272005
24.4	0.34493	0.311864	0.0425116	0.0270856
24.6	0.346632	0.313406	0.0423387	0.02702
24.8	0.34823	0.314942	0.0422697	0.0271365
25	0.349828	0.3161	0.0422396	0.0277555
25.2	0.351435	0.317763	0.0419932	0.0275873
25.4	0.352939	0.319751	0.0420261	0.027597
25.6	0.354369	0.321631	0.0419395	0.0271842
25.8	0.35607	0.322856	0.0420353	0.0273477
26	0.35776	0.323798	0.0422107	0.027116
26.2	0.359518	0.325335	0.0422654	0.0269659
26.4	0.361436	0.326832	0.0427964	0.027075
26.6	0.362883	0.328373	0.0430382	0.0270362
26.8	0.364488	0.329392	0.04336	0.0269336
27	0.366278	0.330866	0.0431702	0.0267424
27.2	0.368115	0.33208	0.0433168	0.0265183
27.4	0.369458	0.333167	0.0434095	0.0266723
27.6	0.371256	0.334229	0.0435449	0.0269654
27.8	0.372851	0.335187	0.0435901	0.0272935
28	0.374341	0.336593	0.0436538	0.0275146
28.2	0.375966	0.337728	0.0436898	0.0275533
28.4	0.377931	0.338876	0.043587	0.0278508
28.6	0.379389	0.340289	0.0436008	0.0278842
28.8	0.380681	0.341418	0.0435537	0.0283183
29	0.382383	0.342355	0.0435057	0.0287874
29.2	0.384119	0.34371	0.0437752	0.0287143
29.4	0.38547	0.345192	0.0439851	0.028666
29.6	0.386925	0.346714	0.0440795	0.0287382
29.8	0.388851	0.347779	0.0443077	0.0285347
30	0.390722	0.34874	0.0447128	0.0280712
30.2	0.392679	0.349945	0.0443521	0.0280259
30.4	0.394423	0.351102	0.0446841	0.0284031
30.6	0.395678	0.352389	0.044621	0.0284944
30.8	0.397574	0.353512	0.044401	0.0285937
31	0.399498	0.354557	0.0444858	0.0285784
31.2	0.401091	0.355677	0.0446317	0.0287288
31.4	0.402561	0.356607	0.0446063	0.0296942
31.6	0.404629	0.358026	0.0446627	0.0297923
31.8	0.405953	0.359762	0.0446303	0.0300458
32	0.407665	0.361244	0.0449556	0.030039
32.2	0.409306	0.362521	0.044856	0.0300609
32.4	0.411132	0.364064	0.0446307	0.0300167
32.6	0.412639	0.365414	0.0447328	0.0298867
32.8	0.414186	0.366878	0.0447202	0.0300917
33	0.415841	0.368461	0.045398	0.0300677
33.2	0.417099	0.370332	0.0460086	0.0299715
33.4	0.418553	0.371603	0.0462481	0.02988
33.6	0.419832	0.372677	0.0465838	0.0295954
33.8	0.421165	0.373383	0.0466356	0.0292575
34	0.422264	0.374329	0.0470411	0.029356
34.2	0.423539	0.375197	0.0469301	0.0298001
34.4	0.424533	0.375802	0.0472751	0.0305153
34.6	0.425544	0.376551	0.047219	0.0304533
34.8	0.426937	0.377544	0.0473344	0.0309877
35	0.428293	0.378215	0.0474971	0.0309332
35.2	0.429542	0.379436	0.0472289	0.0311156
35.4	0.430931	0.380772	0.0469633	0.0311289
35.6	0.433005	0.382435	0.0471049	0.0305143
35.8	0.43419	0.383559	0.0468094	0.0299654
36	0.435959	0.384541	0.046756	0.0297656
36.2	0.437591	0.385721	0.0463329	0.029453
36.4	0.4391	0.387118	0.0462753	0.0290217
36.6	0.440619	0.388529	0.0460161	0.0284758
36.8	0.441821	0.389682	0.0460501	0.0283081
37	0.442699	0.390911	0.046352	0.0281167
37.2	0.443779	0.391935	0.0460593	0.0280843
37.4	0.445406	0.392821	0.0460369	0.0279482
37.6	0.446692	0.393487	0.0463157	0.0278472
37.8	0.447938	0.394201	0.0466115	0.0282511
38	0.449048	0.395055	0.0472266	0.0287438
38.2	0.450235	0.395621	0.0474153	0.0293834
38.4	0.451232	0.396069	0.047517	0.0297542
38.6	0.452104	0.397021	0.0470349	0.0302411
38.8	0.4537	0.397913	0.0473268	0.0310587
39	0.454857	0.398838	0.0473314	0.0308415
39.2	0.45599	0.400343	0.0475071	0.030988
39.4	0.456877	0.401481	0.0474992	0.0306568
39.6	0.458278	0.402435	0.0478151	0.0305309
39.8	0.458927	0.403108	0.0475795	0.0305886
40	0.45997	0.404139	0.0475749	0.0310301
40.2	0.46102	0.405159	0.0474648	0.0312653
40.4	0.461822	0.406487	0.0471758	0.0314427
40.6	0.4628	0.407093	0.0471639	0.0314112
40.8	0.463673	0.407858	0.0474756	0.031089
41	0.464315	0.40896	0.0475379	0.0306208
41.2	0.465467	0.409952	0.047507	0.0303129
41.4	0.466847	0.410923	0.0479494	0.0301509
41.6	0.467803	0.411227	0.047777	0.030135
41.8	0.468797	0.412291	0.0480577	0.0299182
42	0.469798	0.413249	0.0481305	0.0294397
42.2	0.47086	0.414071	0.0478513	0.0291363
42.4	0.471682	0.414882	0.0475736	0.0291373
42.6	0.47249	0.415698	0.0473402	0.0293085
42.8	0.473894	0.416507	0.0480402	0.0288151
43	0.474512	0.417633	0.0482752	0.0282313
43.2	0.476227	0.418733	0.0485766	0.0282839
43.4	0.477069	0.419169	0.0484141	0.0278427
43.6	0.478184	0.41993	0.0489064	0.0280514
43.8	0.479278	0.42058	0.0494701	0.0285257
44	0.480212	0.421037	0.0499172	0.0289506
44.2	0.481142	0.421378	0.0501296	0.0293946
44.4	0.482083	0.421771	0.0504641	0.0297023
44.6	0.483264	0.422249	0.0509614	0.029655
44.8	0.484344	0.423468	0.050745	0.0295152
45	0.485346	0.424701	0.0508201	0.0291662
45.2	0.48676	0.425873	0.0508437	0.0293656
45.4	0.487878	0.427188	0.0509075	0.0292805
45.6	0.48881	0.428083	0.0506965	0.0290013
45.8	0.490055	0.429458	0.0508995	0.0287813
46	0.491038	0.430224	0.0500248	0.0287934
46.2	0.492072	0.430813	0.0497764	0.0290367
46.4	0.493034	0.431853	0.0495913	0.0295601
46.6	0.494288	0.432257	0.0495418	0.0295678
46.8	0.495454	0.432804	0.0496846	0.0295209
47	0.496178	0.4336	0.0495667	0.0294148
47.2	0.497628	0.434214	0.0490371	0.0297316
47.4	0.498092	0.434165	0.0485959	0.0296291
47.6	0.499165	0.434644	0.0484477	0.03021
47.8	0.5001	0.434792	0.0487136	0.0305727
48	0.500798	0.434944	0.0485189	0.0307327
48.2	0.501686	0.435213	0.0483081	0.0306554
48.4	0.502894	0.435743	0.048582	0.0308908
48.6	0.50441	0.43657	0.0484926	0.0308578
48.8	0.505507	0.437344	0.0487036	0.0311366
49	0.506531	0.438165	0.0491305	0.0308768
49.2	0.507634	0.438947	0.0493011	0.0309239
49.4	0.508575	0.439852	0.0498471	0.0305761
49.6	0.509175	0.44054	0.0499147	0.0302355
49.8	0.510143	0.441286	0.049707	0.0306313
50	0.510669	0.441908	0.0495453	0.0306048
50.2	0.511893	0.44264	0.0500185	0.0303844
50.4	0.512781	0.443943	0.0500028	0.0305619
50.6	0.513523	0.444346	0.0503285	0.0303169
50.8	0.51413	0.445573	0.0502965	0.0300146
51	0.514626	0.446421	0.0503605	0.0301267
51.2	0.515846	0.447255	0.0499061	0.0306469
51.4	0.516571	0.448102	0.0501258	0.0303938
51.6	0.517497	0.448926	0.0498744	0.0304731
51.8	0.5182	0.449554	0.0502345	0.0305023
52	0.519278	0.450326	0.0502619	0.0303283
52.2	0.520051	0.45093	0.0503262	0.0302207
52.4	0.521263	0.451739	0.050589	0.030178
52.6	0.522161	0.452289	0.0507476	0.0298608
52.8	0.522893	0.453017	0.0507169	0.0294981
53	0.523873	0.453816	0.050316	0.0290236
53.2	0.524828	0.45442	0.0502311	0.0284442
53.4	0.525625	0.455169	0.0504936	0.0284007
53.6	0.526336	0.455634	0.050623	0.0286012
53.8	0.52732	0.456123	0.050469	0.0289685
54	0.527997	0.457092	0.0506486	0.0284828
54.2	0.529246	0.457774	0.0503431	0.0283111
54.4	0.530231	0.458578	0.050404	0.028701
54.6	0.530985	0.459043	0.0505984	0.0288946
54.8	0.531769	0.459565	0.0504307	0.029626
55	0.532428	0.459979	0.0509012	0.0302274
55.2	0.533184	0.460709	0.0510424	0.0305936
55.4	0.533507	0.461127	0.0511504	0.0308314
55.6	0.5339	0.461272	0.0507411	0.0311865
55.8	0.534642	0.461855	0.0507658	0.0315713
56	0.535328	0.462479	0.0507795	0.0316259
56.2	0.535796	0.463029	0.0511819	0.0315711
56.4	0.53657	0.463417	0.0514037	0.0312032
56.6	0.537365	0.463577	0.0510896	0.0305799
56.8	0.538473	0.464078	0.0506949	0.030321
57	0.539407	0.464542	0.0507246	0.0303039
57.2	0.539944	0.464794	0.0513116	0.0303247
57.4	0.540568	0.465521	0.051459	0.0305901
57.6	0.541705	0.465829	0.0517099	0.0305331
57.8	0.542475	0.46643	0.051466	0.0301223
58	0.543216	0.466827	0.0514057	0.0301437
58.2	0.544262	0.467219	0.0514175	0.0305427
58.4	0.544886	0.467709	0.0516189	0.0303871
58.6	0.545428	0.468146	0.0517966	0.0306871
58.8	0.546008	0.46869	0.0520553	0.0309188
59	0.546564	0.469523	0.0525907	0.0312382
59.2	0.546785	0.47019	0.0529485	0.0313941
59.4	0.547088	0.470703	0.052699	0.0317593
59.6	0.547545	0.471236	0.0527534	0.0318848
59.8	0.548221	0.471834	0.0526306	0.0322339
60	0.548726	0.472688	0.0525408	0.0324088
60.2	0.549404	0.473303	0.0526061	0.0322873
60.4	0.550003	0.473908	0.0519948	0.0323633
60.6	0.550914	0.474511	0.0516474	0.0319565
60.8	0.55128	0.475276	0.0521397	0.0320146
61	0.551835	0.475643	0.0522269	0.0320871
61.2	0.55247	0.476335	0.0521289	0.0318654
61.4	0.553276	0.477076	0.0520169	0.0318033
61.6	0.554285	0.47742	0.0521792	0.0318023
61.8	0.554909	0.477817	0.0520373	0.0318324
62	0.555659	0.478321	0.0521413	0.0316871
62.2	0.556527	0.478603	0.0521056	0.0312882
62.4	0.556953	0.479214	0.052123	0.0308573
62.6	0.557841	0.479785	0.0522311	0.0310976
62.8	0.558305	0.480403	0.0521308	0.031043
63	0.558557	0.48069	0.052028	0.0313572
63.2	0.559347	0.481382	0.0520849	0.0310556
63.4	0.560152	0.481885	0.0514911	0.0314569
63.6	0.560658	0.482428	0.0513172	0.0313818
63.8	0.561194	0.483421	0.0512462	0.0313997
64	0.561922	0.484381	0.0514869	0.031488
64.2	0.562451	0.48503	0.0516161	0.0311721
64.4	0.563095	0.485631	0.0515199	0.0311545
64.6	0.563869	0.486079	0.052109	0.0309807
64.8	0.564546	0.486515	0.0523568	0.0312548
65	0.565395	0.487019	0.0525023	0.031037
65.2	0.566268	0.487632	0.0523469	0.0309155
65.4	0.56714	0.488269	0.0525964	0.0310444
65.6	0.567987	0.488413	0.0525974	0.0309268
65.8	0.568663	0.488337	0.0526939	0.0304529
66	0.569388	0.488914	0.0526246	0.030154
66.2	0.570132	0.48897	0.0522284	0.0300986
66.4	0.570605	0.489321	0.0525589	0.0300428
66.6	0.571183	0.489757	0.0524258	0.0302839
66.8	0.571587	0.490593	0.0524205	0.0304562
67	0.572039	0.491193	0.0524007	0.0306711
67.2	0.573028	0.491589	0.0522233	0.0307269
67.4	0.573438	0.492442	0.0518567	0.0309387
67.6	0.573579	0.492918	0.052169	0.0311963
67.8	0.574235	0.493672	0.0524995	0.0312575
68	0.574918	0.49418	0.0528691	0.0315462
68.2	0.575747	0.494579	0.0528128	0.0312601
68.4	0.576422	0.494913	0.0531974	0.0312424
68.6	0.577036	0.495304	0.0536014	0.0311225
68.8	0.577705	0.495922	0.0534251	0.0311256
69	0.578373	0.496262	0.0540244	0.0306872
69.2	0.579216	0.496171	0.0537054	0.0308972
69.4	0.579945	0.496727	0.0536726	0.0307076
69.6	0.580337	0.496677	0.0534223	0.0305663
69.8	0.580705	0.496919	0.0532868	0.0302601
70	0.581442	0.497627	0.0535408	0.0300895
70.2	0.582117	0.497634	0.0534275	0.0301393
70.4	0.582318	0.497703	0.05376	0.0303114
70.6	0.582375	0.498361	0.0537666	0.0306617
70.8	0.58293	0.498648	0.0535021	0.0305746
71	0.583293	0.49871	0.0533869	0.0304014
71.2	0.583891	0.4986	0.0531301	0.0304998
71.4	0.58437	0.49966	0.052907	0.0306743
71.6	0.58459	0.499696	0.053041	0.0306207
71.8	0.585285	0.49999	0.0527762	0.0306347
72	0.586006	0.500133	0.0533131	0.0309978
72.2	0.586535	0.500299	0.0538099	0.0308886
72.4	0.586684	0.500653	0.0537631	0.030698
72.6	0.587185	0.501033	0.0537053	0.0308881
72.8	0.587811	0.501283	0.0534455	0.0309039
73	0.588798	0.501608	0.0535032	0.0309748
73.2	0.58927	0.502093	0.0531692	0.0310612
73.4	0.589449	0.503015	0.0529117	0.0310225
73.6	0.59015	0.503343	0.0527062	0.0311223
73.8	0.590854	0.503862	0.0530103	0.0309115
74	0.59164	0.504327	0.0531709	0.030964
74.2	0.592124	0.50444	0.052736	0.0311535
74.4	0.592864	0.504912	0.0526932	0.0312275
74.6	0.593297	0.505143	0.0525218	0.0313149
74.8	0.594256	0.505558	0.0522085	0.0312183
75	0.594896	0.506175	0.0523623	0.0311261
75.2	0.595656	0.506551	0.0523217	0.0314524
75.4	0.596083	0.507115	0.0521625	0.0315877
75.6	0.596389	0.507291	0.0524292	0.0317095
75.8	0.596876	0.507616	0.0527441	0.0320084
76	0.597344	0.507974	0.0534856	0.0325443
76.2	0.597641	0.508372	0.0536436	0.0326664
76.4	0.598058	0.508651	0.0532921	0.032722
76.6	0.598619	0.508834	0.0535511	0.0330317
76.8	0.598684	0.509127	0.0535537	0.0325427
77	0.598925	0.5101	0.0537025	0.0325545
77.2	0.599128	0.510622	0.0539093	0.0321968
77.4	0.599116	0.511284	0.0541616	0.0323689
77.6	0.6002	0.511692	0.0544922	0.0320999
77.8	0.60043	0.512046	0.0546593	0.0317206
78	0.601161	0.512398	0.0544507	0.0315064
78.2	0.602087	0.51248	0.054525	0.0313176
78.4	0.603089	0.512869	0.0541832	0.0313234
78.6	0.603639	0.512956	0.054136	0.0313872
78.8	0.604387	0.513209	0.0542505	0.0312234
79	0.605061	0.513038	0.0545307	0.030979
79.2	0.606015	0.512982	0.0546285	0.0309719
79.4	0.606521	0.513186	0.0546982	0.0305475
79.6	0.607072	0.513693	0.0550131	0.0305031
79.8	0.60741	0.513731	0.0550297	0.0305703
80	0.607845	0.513748	0.054863	0.0312667
80.2	0.608583	0.513902	0.0546466	0.0313905
80.4	0.608541	0.51429	0.0546393	0.0315836
80.6	0.608525	0.514847	0.0547266	0.0315923
80.8	0.608141	0.515516	0.0544409	0.0315022
81	0.608242	0.516143	0.0539897	0.0314874
81.2	0.608422	0.516488	0.0538661	0.0313996
81.4	0.608396	0.517034	0.0541046	0.0314772
81.6	0.608938	0.517386	0.0540885	0.0313331
81.8	0.609133	0.517825	0.0542724	0.0311776
82	0.609861	0.518301	0.0541326	0.031351
82.2	0.610319	0.518455	0.0539491	0.0313448
82.4	0.610392	0.518843	0.0541115	0.0313548
82.6	0.610653	0.518949	0.0542702	0.0314127
82.8	0.611045	0.519027	0.0545471	0.0313228
83	0.611763	0.518725	0.0547644	0.0315538
83.2	0.612262	0.518989	0.054823	0.0317233
83.4	0.612607	0.51934	0.0550237	0.0318443
83.6	0.613027	0.519585	0.0551546	0.0324716
83.8	0.613654	0.519419	0.0550407	0.0328755
84	0.614333	0.519801	0.0552168	0.033359
84.2	0.614959	0.520081	0.0552504	0.0337482
84.4	0.615147	0.52075	0.0553375	0.0338606
84.6	0.615596	0.520956	0.0556463	0.0337667
84.8	0.61605	0.521017	0.0556495	0.0336908
85	0.616472	0.521564	0.0555623	0.0333016
85.2	0.617027	0.521899	0.0559209	0.033341
85.4	0.617399	0.522275	0.0561169	0.0331423
85.6	0.617952	0.52265	0.0560074	0.032927
85.8	0.618701	0.522987	0.055865	0.0326318
86	0.619364	0.523502	0.0554498	0.0322307
86.2	0.620003	0.523592	0.0552734	0.0314784
86.4	0.620489	0.524167	0.0550187	0.0313127
86.6	0.62103	0.524422	0.0545681	0.0313811
86.8	0.621572	0.524602	0.0547773	0.0312906
87	0.621856	0.52468	0.0544928	0.0315084
87.2	0.622268	0.524967	0.0546557	0.0312557
87.4	0.6229	0.524971	0.0549756	0.0315218
87.6	0.62326	0.525265	0.0549986	0.0314317
87.8	0.623903	0.525338	0.0545152	0.0316738
88	0.624038	0.525336	0.0542318	0.0317391
88.2	0.624177	0.525324	0.0541968	0.0317487
88.4	0.62458	0.525612	0.0545016	0.0316838
88.6	0.624536	0.525591	0.0546854	0.0315737
88.8	0.62479	0.525881	0.0547432	0.03148
89	0.624802	0.526425	0.0547858	0.0317489
89.2	0.624759	0.526572	0.0549558	0.0317441
89.4	0.624628	0.526634	0.0549831	0.0317174
89.6	0.62511	0.527039	0.055036	0.0316496
89.8	0.625657	0.527286	0.0550578	0.0314451
90	0.626425	0.527589	0.0553109	0.0311573
90.2	0.627078	0.527767	0.0551404	0.0309968
90.4	0.627299	0.528194	0.0553258	0.0317198
90.6	0.62771	0.528317	0.0556296	0.0315912
90.8	0.628063	0.528812	0.0558807	0.0315876
91	0.628527	0.528982	0.0560253	0.0318447
91.2	0.628984	0.529208	0.0568249	0.0319775
91.4	0.629392	0.529021	0.0568563	0.0322144
91.6	0.629675	0.529369	0.0567211	0.032312
91.8	0.630241	0.529372	0.0565566	0.0327151
92	0.630275	0.529661	0.056662	0.0326165
92.2	0.630792	0.53025	0.0569052	0.0325954
92.4	0.631481	0.530573	0.056505	0.0325283
92.6	0.631829	0.530851	0.0562304	0.0321667
92.8	0.632174	0.531667	0.0564548	0.0323299
93	0.632381	0.532146	0.0566786	0.0325794
93.2	0.632402	0.532355	0.0566196	0.0321963
93.4	0.633009	0.532643	0.05642	0.0321134
93.6	0.633711	0.533087	0.0560738	0.0318243
93.8	0.634151	0.533189	0.0555011	0.0318483
94	0.634718	0.533585	0.0554915	0.0319306
94.2	0.634876	0.534303	0.0555053	0.0319059
94.4	0.635498	0.534708	0.0555599	0.0320632
94.6	0.636062	0.535221	0.055547	0.0316284
94.8	0.636326	0.535728	0.0555703	0.0317461
95	0.636652	0.535567	0.0557539	0.0320166
95.2	0.636591	0.535829	0.0558143	0.0317888
95.4	0.636712	0.535732	0.0557916	0.0316913
95.6	0.636689	0.535976	0.0556957	0.0318715
95.8	0.636889	0.536601	0.0557216	0.0319291
96	0.636959	0.536937	0.0554377	0.0320732
96.2	0.637005	0.53714	0.0547544	0.0317397
96.4	0.636975	0.537229	0.0546608	0.031774
96.6	0.636834	0.537416	0.0546668	0.0317885
96.8	0.636879	0.538078	0.0548009	0.0318396
97	0.63716	0.537802	0.0549178	0.0318056
97.2	0.63762	0.537839	0.0546773	0.031606
97.4	0.63787	0.538228	0.0549103	0.0314669
97.6	0.638112	0.538017	0.054688	0.031626
97.8	0.638419	0.538123	0.0545818	0.0317557
98	0.639002	0.538472	0.0548116	0.0318082
98.2	0.63954	0.538999	0.054808	0.0320725
98.4	0.640517	0.539088	0.0545193	0.0321461
98.6	0.641191	0.539112	0.0550924	0.0324703
98.8	0.642056	0.53924	0.0550302	0.0327054
99	0.642369	0.539258	0.0553432	0.0329584
99.2	0.642883	0.539697	0.0556956	0.0324786
99.4	0.643402	0.539798	0.0559423	0.0328704
99.6	0.643842	0.540058	0.055883	0.0331231
99.8	0.643961	0.540738	0.0560512	0.0333928
100	0.644172	0.540794	0.0562591	0.0337275
100.2	0.644424	0.541354	0.0563801	0.0336248
100.4	0.644823	0.541929	0.0569158	0.0333203
100.6	0.64528	0.542211	0.0568676	0.0332096
100.8	0.645416	0.54256	0.057379	0.0329419
101	0.645729	0.542464	0.0576227	0.0328746
101.2	0.645895	0.542789	0.0574828	0.0326212
101.4	0.645984	0.542919	0.0571451	0.0323115
101.6	0.646271	0.542749	0.0564003	0.0320635
101.8	0.646517	0.542871	0.0560222	0.0318555
102	0.646945	0.543252	0.0554822	0.0319858
102.2	0.647144	0.543764	0.0549514	0.0320155
102.4	0.647709	0.543739	0.0546412	0.0319873
102.6	0.648069	0.543844	0.0545675	0.0320483
102.8	0.648219	0.543932	0.0544833	0.031991
103	0.648082	0.544242	0.0546356	0.0321952
103.2	0.648508	0.544607	0.0544913	0.0317769
103.4	0.648307	0.544496	0.0545224	0.0321869
103.6	0.6485	0.544932	0.0544179	0.0323027
103.8	0.64873	0.544926	0.0544548	0.0325639
104	0.64935	0.54526	0.0549512	0.0326783
104.2	0.64975	0.545664	0.0549894	0.0324895
104.4	0.649834	0.545872	0.0552564	0.0321268
104.6	0.65029	0.545777	0.0553355	0.0322198
104.8	0.650271	0.545946	0.0555163	0.03209
105	0.65096	0.546418	0.0555693	0.0319146
105.2	0.651371	0.546408	0.0554051	0.0317616
105.4	0.651756	0.546415	0.0551369	0.031305
105.6	0.651951	0.546403	0.0556232	0.0308956
105.8	0.652427	0.546598	0.0559969	0.0310958
106	0.65248	0.547046	0.0560537	0.0304658
106.2	0.652755	0.547238	0.0561069	0.0300987
106.4	0.653468	0.547616	0.0559726	0.0302985
106.6	0.653597	0.548214	0.0560202	0.0302832
106.8	0.653693	0.548551	0.0564331	0.0305625
107	0.654079	0.548804	0.0564921	0.0307765
107.2	0.654202	0.548936	0.0563468	0.0306764
107.4	0.654489	0.548735	0.0565156	0.0314879
107.6	0.654988	0.548835	0.0568197	0.0316491
107.8	0.65525	0.548806	0.0569996	0.031672
108	0.655285	0.549468	0.0571583	0.0314254
108.2	0.655352	0.549866	0.0572309	0.0315001
108.4	0.655488	0.550016	0.057529	0.0314887
108.6	0.65568	0.550327	0.0573484	0.0313598
108.8	0.655433	0.550904	0.0573908	0.031469
109	0.655701	0.551006	0.0573281	0.0311591
109.2	0.655824	0.550855	0.057274	0.0313615
109.4	0.655766	0.550857	0.0571221	0.0312523
109.6	0.656262	0.550998	0.0571613	0.0310817
109.8	0.656771	0.551265	0.056757	0.0314038
110	0.657125	0.55158	0.0565516	0.030713
110.2	0.658291	0.551733	0.0562067	0.030925
110.4	0.659199	0.552273	0.0559046	0.0311147
110.6	0.659443	0.552293	0.0561269	0.0311351
110.8	0.659939	0.552014	0.056033	0.031498
111	0.660452	0.552078	0.0561133	0.0314606
111.2	0.660763	0.552299	0.0560013	0.0316697
111.4	0.661543	0.552433	0.056314	0.0319429
111.6	0.661746	0.552857	0.0568325	0.0319472
111.8	0.661825	0.553285	0.0568927	0.0316813
112	0.662154	0.55366	0.0570084	0.0316222
112.2	0.662343	0.554179	0.0575913	0.0317015
112.4	0.662108	0.554286	0.0576977	0.0317958
112.6	0.661899	0.554464	0.0575885	0.0318779
112.8	0.661715	0.554255	0.0579611	0.0320995
113	0.661457	0.554187	0.0577592	0.0319959
113.2	0.661376	0.554184	0.0578011	0.032333
113.4	0.66137	0.553914	0.0575999	0.0323726
113.6	0.662089	0.55409	0.0576144	0.0323165
113.8	0.662426	0.553905	0.0573291	0.0327171
114	0.662806	0.554206	0.0576368	0.0321893
114.2	0.663421	0.554433	0.057386	0.032206
114.4	0.66351	0.554874	0.0572989	0.032127
114.6	0.663642	0.554726	0.0574177	0.0318992
114.8	0.663855	0.555118	0.057595	0.0315035
115	0.663948	0.555439	0.0578568	0.031072
115.2	0.664528	0.555718	0.0578074	0.0313084
115.4	0.665119	0.555528	0.0582033	0.0315152
115.6	0.665337	0.555689	0.0580859	0.0316508
115.8	0.665557	0.55563	0.058248	0.0316983
116	0.666299	0.555639	0.0580771	0.0319693
116.2	0.666328	0.555805	0.0585846	0.0322835
116.4	0.666294	0.555796	0.0579435	0.0325685
116.6	0.666644	0.555862	0.05761	0.0326883
116.8	0.6667	0.55582	0.0577817	0.0327581
117	0.666723	0.55616	0.0569023	0.0327229
117.2	0.666986	0.556148	0.0569001	0.0332463
117.4	0.667293	0.556661	0.0571692	0.0335595
117.6	0.667484	0.55732	0.0570362	0.0333612
117.8	0.667653	0.558032	0.0565892	0.0332917
118	0.66791	0.558973	0.056616	0.0328789
118.2	0.66818	0.559556	0.0567222	0.0325374
118.4	0.668083	0.559749	0.0568533	0.0323745
118.6	0.66843	0.55954	0.0574619	0.0321095
118.8	0.668517	0.559822	0.0578879	0.0321066
119	0.668896	0.559713	0.0579443	0.031984
119.2	0.66954	0.559682	0.0574995	0.0323372
119.4	0.669981	0.559555	0.0575617	0.0323893
119.6	0.670463	0.559589	0.0575056	0.0324854
119.8	0.67086	0.559459	0.0578378	0.0327655
120	0.671232	0.559401	0.0577823	0.032867
120.2	0.671109	0.559259	0.0579334	0.0329707
120.4	0.6715	0.55938	0.0575265	0.0328665
120.6	0.671943	0.559343	0.0579908	0.0330377
120.8	0.672127	0.559094	0.0582999	0.0330354
121	0.672258	0.558827	0.0578939	0.0333538
121.2	0.672204	0.559267	0.0583817	0.0334788
121.4	0.672332	0.559822	0.0583961	0.0334588
121.6	0.672465	0.560072	0.0584927	0.0331578
121.8	0.672759	0.560267	0.0583268	0.0327619
122	0.673084	0.560408	0.0585287	0.0325305
122.2	0.673454	0.560575	0.0586992	0.0322631
122.4	0.673897	0.560992	0.0585034	0.0324914
122.6	0.67413	0.56131	0.0587223	0.0325145
122.8	0.674613	0.561888	0.0581147	0.0322382
123	0.675099	0.562326	0.0575496	0.0318173
123.2	0.675231	0.562863	0.056935	0.0320899
123.4	0.675372	0.563327	0.0571248	0.0321441
123.6	0.675592	0.563437	0.0572167	0.0318919
123.8	0.675697	0.563926	0.0570607	0.0316685
124	0.675584	0.564343	0.0571009	0.031825
124.2	0.675652	0.56438	0.057243	0.0320185
124.4	0.676312	0.564261	0.0576793	0.0324035
124.6	0.676244	0.563841	0.0576543	0.032841
124.8	0.676377	0.563638	0.0574066	0.032999
125	0.676333	0.563239	0.0571636	0.0331248
125.2	0.676125	0.56365	0.0571543	0.0332149
125.4	0.676447	0.563231	0.0572192	0.0333883
125.6	0.6762	0.562554	0.0575227	0.0332701
125.8	0.675796	0.561956	0.0574753	0.0331881
126	0.675866	0.562059	0.057822	0.0333627
126.2	0.67586	0.562251	0.057772	0.0332785
126.4	0.675662	0.562553	0.0574049	0.0334607
126.6	0.675462	0.562567	0.0575965	0.0332918
126.8	0.675588	0.563142	0.0571761	0.0331321
127	0.675267	0.563988	0.0570499	0.0330922
127.2	0.67516	0.564847	0.0569988	0.0329527
127.4	0.674968	0.565361	0.0573142	0.0327048
127.6	0.675269	0.566443	0.0569023	0.0323804
127.8	0.675559	0.56749	0.0570844	0.0324683
128	0.675784	0.568414	0.0573086	0.0331539
128.2	0.676597	0.568959	0.0575296	0.0334038
128.4	0.67733	0.568944	0.057701	0.0336037
128.6	0.6777	0.569184	0.0575347	0.0334317
128.8	0.678359	0.569626	0.0576644	0.033223
129	0.678675	0.569607	0.0576018	0.0330037
129.2	0.67919	0.569826	0.0575263	0.0330362
129.4	0.679611	0.569475	0.057898	0.0327324
129.6	0.679418	0.56903	0.0578774	0.0327749
129.8	0.68022	0.568606	0.0581199	0.0328305
130	0.680601	0.568342	0.0579913	0.0328929
130.2	0.680815	0.568195	0.0576324	0.0328134
130.4	0.681139	0.567626	0.057261	0.032991
130.6	0.681532	0.567371	0.0575173	0.0327842
130.8	0.681745	0.567384	0.0571993	0.0329386
131	0.681944	0.567404	0.0566177	0.0328591
131.2	0.681915	0.567207	0.0564844	0.032846
131.4	0.681789	0.566964	0.0566919	0.033159
131.6	0.682112	0.567108	0.0561935	0.033388
131.8	0.682396	0.567272	0.0562728	0.0332317
132	0.682459	0.567559	0.0566427	0.0336725
132.2	0.682851	0.567869	0.056736	0.0336009
132.4	0.682898	0.567891	0.0569987	0.033995
132.6	0.683104	0.568482	0.0571003	0.03362
132.8	0.682779	0.56855	0.0572654	0.0332966
133	0.683045	0.56876	0.0574837	0.0334114
133.2	0.683346	0.569003	0.0577149	0.0332087
133.4	0.683303	0.569324	0.0580604	0.0326873
133.6	0.683352	0.569433	0.0581383	0.0327485
133.8	0.68376	0.56967	0.0582214	0.0324667
134	0.683459	0.570001	0.0578682	0.0322957
134.2	0.683671	0.570584	0.0575928	0.0324686
134.4	0.684436	0.57079	0.0575513	0.0325581
134.6	0.685003	0.57113	0.0573558	0.0325146
134.8	0.685512	0.571222	0.0570667	0.0327136
135	0.686009	0.571157	0.0567718	0.0326612
135.2	0.686203	0.571052	0.056868	0.0326061
135.4	0.686476	0.57108	0.0569708	0.0325832
135.6	0.686783	0.571073	0.0564287	0.0324219
135.8	0.687109	0.571236	0.056042	0.0319053
136	0.687108	0.571583	0.056467	0.0324599
136.2	0.687544	0.571775	0.0563566	0.032476
136.4	0.687839	0.57168	0.056591	0.0328178
136.6	0.687955	0.571172	0.0568514	0.0323153
136.8	0.688158	0.570677	0.0571269	0.0320638
137	0.688584	0.570665	0.0573305	0.0322758
137.2	0.688279	0.570681	0.0573727	0.0320976
137.4	0.688216	0.570663	0.0569775	0.0319675
137.6	0.688102	0.570916	0.056832	0.032156
137.8	0.688084	0.571307	0.0564934	0.0321884
138	0.688206	0.571475	0.0559962	0.032295
138.2	0.688544	0.572013	0.0562326	0.0327157
138.4	0.688903	0.572499	0.0563174	0.0328603
138.6	0.68922	0.572848	0.0563161	0.0327727
138.8	0.689208	0.57307	0.0564018	0.0329452
139	0.689411	0.573378	0.0565894	0.0332008
139.2	0.689426	0.573657	0.0565032	0.0332446
139.4	0.68944	0.573963	0.0566389	0.0336628
139.6	0.689698	0.574047	0.0566444	0.0337636
139.8	0.689762	0.574226	0.0566834	0.0336848
140	0.690083	0.574398	0.0571544	0.0343271
140.2	0.69055	0.574193	0.0574092	0.03421
140.4	0.690945	0.57411	0.0573869	0.0343601
140.6	0.691009	0.573907	0.0574966	0.0339803
140.8	0.691525	0.573869	0.0574193	0.0337697
141	0.691516	0.573844	0.0571523	0.0338497
141.2	0.691622	0.573647	0.0568716	0.0338773
141.4	0.692215	0.573603	0.0569466	0.0339337
141.6	0.692274	0.573527	0.0571527	0.0336755
141.8	0.692275	0.573853	0.0572518	0.0336306
142	0.692509	0.573935	0.0574991	0.0330954
142.2	0.692651	0.574075	0.0576111	0.0329028
142.4	0.692858	0.574446	0.0572806	0.0328507
142.6	0.693383	0.574477	0.0571143	0.0327149
142.8	0.693663	0.574611	0.0570376	0.0327835
143	0.693741	0.57499	0.0570669	0.0325862
143.2	0.693708	0.575127	0.0568878	0.0325007
143.4	0.693645	0.575349	0.056527	0.0326048
143.6	0.693667	0.575663	0.0563899	0.0326804
143.8	0.693603	0.575944	0.0561393	0.0327612
144	0.693513	0.576151	0.056282	0.0328174
144.2	0.693182	0.576438	0.0560809	0.0327582
144.4	0.693063	0.576621	0.0558197	0.0328677
144.6	0.69288	0.576843	0.0558642	0.0330254
144.8	0.693105	0.576932	0.0556405	0.0332471
145	0.693141	0.577363	0.0554612	0.0338519
145.2	0.693841	0.577444	0.0559259	0.0341429
145.4	0.694109	0.577561	0.0560712	0.0344492
145.6	0.69374	0.577361	0.0563656	0.0345781
145.8	0.693806	0.577613	0.056581	0.0345612
146	0.694392	0.577017	0.056728	0.0348342
146.2	0.695138	0.57701	0.0565132	0.0351658
146.4	0.695904	0.577304	0.0569463	0.0351461
146.6	0.696633	0.576949	0.0573995	0.0348677
146.8	0.69693	0.577146	0.0573234	0.0346685
147	0.697037	0.577013	0.0570417	0.0346354
147.2	0.69742	0.576947	0.0570624	0.0349782
147.4	0.698064	0.577305	0.0568324	0.0349335
147.6	0.698506	0.577474	0.0573391	0.0349047
147.8	0.698579	0.577455	0.0575054	0.0346872
148	0.698665	0.577526	0.0574512	0.0345693
148.2	0.699099	0.577699	0.0574439	0.0346093
148.4	0.699067	0.577661	0.0576056	0.0344987
148.6	0.699099	0.57776	0.0577384	0.0347609
148.8	0.699018	0.578028	0.0573614	0.034658
149	0.698817	0.57823	0.0578496	0.0347199
149.2	0.698795	0.578448	0.0582724	0.0345831
149.4	0.698188	0.578862	0.0579219	0.034516
149.6	0.697473	0.578924	0.0583	0.0343127
149.8	0.697032	0.579348	0.0578862	0.0340651
150	0.696651	0.579206	0.0579039	0.034144
150.2	0.69614	0.579664	0.058022	0.0338447
150.4	0.695661	0.579577	0.0584666	0.0334215
150.6	0.695246	0.57937	0.0582795	0.0334464
150.8	0.695251	0.579529	0.0579778	0.0337966
151	0.695426	0.579546	0.0579689	0.0337773
151.2	0.69559	0.579649	0.0581415	0.0340141
151.4	0.696099	0.579974	0.058086	0.0338046
151.6	0.696397	0.579547	0.0580034	0.033419
151.8	0.697025	0.579437	0.0578281	0.0333014
152	0.697917	0.579423	0.05752	0.0333327
152.2	0.698309	0.579691	0.0579974	0.0332121
152.4	0.698443	0.579325	0.0579928	0.0330815
152.6	0.698797	0.579284	0.058015	0.0332901
152.8	0.699146	0.579621	0.0580085	0.0332897
153	0.699956	0.579809	0.0585044	0.0334697
153.2	0.700358	0.580198	0.0581987	0.033379
153.4	0.700833	0.580632	0.0580376	0.0331984
153.6	0.700756	0.580641	0.0578509	0.0331388
153.8	0.700699	0.580968	0.057696	0.0334003
154	0.700611	0.580559	0.0577627	0.0335797
154.2	0.700754	0.580857	0.0577643	0.0338898
154.4	0.701109	0.580946	0.0576753	0.0337867
154.6	0.701492	0.580995	0.0578226	0.0340496
154.8	0.701389	0.581208	0.0577763	0.0339604
155	0.701297	0.581239	0.0575145	0.0339708
155.2	0.70151	0.581313	0.0576032	0.0343627
155.4	0.701721	0.58154	0.0576601	0.034021
155.6	0.701665	0.581547	0.0577058	0.0336229
155.8	0.701865	0.581691	0.057764	0.0337873
156	0.701675	0.581937	0.0577327	0.0338408
156.2	0.701334	0.582095	0.0579198	0.033668
156.4	0.701556	0.581864	0.0575899	0.03346
156.6	0.701741	0.581948	0.0574057	0.0336602
156.8	0.70193	0.582026	0.0577122	0.0334509
157	0.702189	0.582356	0.0576513	0.0334011
157.2	0.70225	0.58252	0.0576675	0.0331201
157.4	0.702728	0.58286	0.057967	0.0331647
157.6	0.702697	0.583193	0.0578908	0.0332756
157.8	0.702825	0.583376	0.0581736	0.0337266
158	0.702864	0.583368	0.0583788	0.0335156
158.2	0.703114	0.583969	0.0581125	0.033295
158.4	0.703022	0.583784	0.0582705	0.0332899
158.6	0.702778	0.583545	0.0588967	0.0333486
158.8	0.70261	0.583668	0.0586289	0.0332172
159	0.703008	0.583488	0.0589526	0.0334854
159.2	0.703014	0.583502	0.0594141	0.0335841
159.4	0.702855	0.583719	0.0593843	0.0333652
159.6	0.702339	0.58373	0.0595393	0.0330581
159.8	0.702286	0.583453	0.0595379	0.0329877
160	0.701959	0.583305	0.0588788	0.0327378
160.2	0.702028	0.583463	0.0584344	0.0324516
160.4	0.702311	0.583433	0.0578331	0.031935
160.6	0.702246	0.583445	0.0576297	0.0318259
160.8	0.702347	0.583454	0.0577332	0.0317449
161	0.702517	0.584109	0.0572365	0.0321015
161.2	0.703154	0.584374	0.0573138	0.0321874
161.4	0.703258	0.584737	0.0573966	0.0323584
161.6	0.703779	0.585148	0.0574892	0.0326782
161.8	0.70404	0.585323	0.0576622	0.0331544
162	0.704618	0.585409	0.0575449	0.0329797
162.2	0.704981	0.585726	0.0573792	0.0333932
162.4	0.705014	0.585767	0.0577448	0.0338296
162.6	0.705344	0.585777	0.0578434	0.0339679
162.8	0.705749	0.585765	0.0578355	0.033978
163	0.706073	0.585415	0.0583772	0.0339448
163.2	0.705863	0.585374	0.0584645	0.0337563
163.4	0.705903	0.585423	0.0582872	0.0334994
163.6	0.705613	0.585052	0.0582286	0.0331175
163.8	0.706037	0.584775	0.0580601	0.0330105
164	0.706151	0.584649	0.0577274	0.0329699
164.2	0.706615	0.585224	0.0576512	0.0325852
164.4	0.706806	0.585608	0.0574539	0.0325862
164.6	0.706857	0.585923	0.0573492	0.0329216
164.8	0.707169	0.586006	0.0572711	0.0330571
165	0.707134	0.586654	0.0572425	0.0330889
165.2	0.707397	0.586888	0.0573528	0.0331788
165.4	0.707243	0.587179	0.0574707	0.0332544
165.6	0.707756	0.587817	0.0575985	0.0332202
165.8	0.70778	0.588014	0.0575661	0.0330839
166	0.707917	0.588277	0.0570151	0.032947
166.2	0.708046	0.58873	0.0574253	0.0328422
166.4	0.708074	0.589156	0.0572901	0.0324008
166.6	0.708298	0.589001	0.0575385	0.032067
166.8	0.708461	0.58913	0.0576841	0.0317808
167	0.708384	0.588992	0.0575874	0.0313958
167.2	0.708296	0.589056	0.0573893	0.0312204
167.4	0.708625	0.588845	0.0572963	0.0314336
167.6	0.70882	0.588511	0.0574389	0.0315989
167.8	0.709283	0.588499	0.0580543	0.0318985
168	0.709779	0.588563	0.0582348	0.032152
168.2	0.710188	0.58911	0.0583811	0.0323252
168.4	0.710272	0.588985	0.058632	0.0329674
168.6	0.710578	0.588677	0.0589325	0.0331298
168.8	0.710364	0.588661	0.0592363	0.0334651
169	0.710402	0.588756	0.0597365	0.0337538
169.2	0.710327	0.588733	0.059762	0.0340342
169.4	0.710456	0.588796	0.0598665	0.033898
169.6	0.710674	0.589022	0.0598677	0.0337416
169.8	0.710542	0.588914	0.0598387	0.0340445
170	0.710448	0.589079	0.0592706	0.0338754
170.2	0.710866	0.589068	0.0591157	0.0336479
170.4	0.710909	0.589113	0.0584599	0.0334224
170.6	0.71109	0.58915	0.0580575	0.0337176
170.8	0.710934	0.589115	0.057429	0.0335482
171	0.710955	0.588906	0.0569631	0.0333323
171.2	0.711158	0.589078	0.0566964	0.033374
171.4	0.711663	0.588616	0.0566383	0.0334572
171.6	0.711733	0.588318	0.0568489	0.0333841
171.8	0.711947	0.588584	0.0568242	0.0333949
172	0.712438	0.588644	0.0568106	0.0335353
172.2	0.712934	0.588406	0.0574529	0.033456
172.4	0.713048	0.588252	0.0575618	0.0338374
172.6	0.713162	0.588407	0.0579249	0.0337977
172.8	0.713232	0.588318	0.0582072	0.0337931
173	0.713883	0.588205	0.058454	0.033505
173.2	0.714023	0.588505	0.0584325	0.0333412
173.4	0.714407	0.589286	0.0583737	0.033189
173.6	0.714304	0.589696	0.058042	0.0334027
173.8	0.714361	0.589854	0.0581966	0.0335196
174	0.714501	0.59002	0.0575757	0.0331612
174.2	0.714227	0.590078	0.0574045	0.0333481
174.4	0.714087	0.590615	0.057329	0.0331797
174.6	0.713974	0.590875	0.0572082	0.033456
174.8	0.713949	0.590823	0.0569944	0.0331637
175	0.713802	0.591017	0.0569192	0.0334497
175.2	0.71363	0.591121	0.0570595	0.0334514
175.4	0.713795	0.590987	0.0570807	0.0335578
175.6	0.713492	0.591219	0.0570267	0.0335174
175.8	0.713627	0.591436	0.0568895	0.0338107
176	0.713364	0.591569	0.0568528	0.0339524
176.2	0.713712	0.591366	0.0572604	0.0334434
176.4	0.713839	0.591512	0.0570348	0.0332751
176.6	0.714282	0.591622	0.0570233	0.0329888
176.8	0.714554	0.591401	0.0570711	0.032727
177	0.714927	0.591538	0.0568266	0.0326606
177.2	0.715021	0.591456	0.0568352	0.0326041
177.4	0.71528	0.591664	0.0566683	0.0328461
177.6	0.715416	0.59144	0.0570353	0.0330351
177.8	0.715619	0.591614	0.0577575	0.0330588
178	0.715727	0.591837	0.0577545	0.0332834
178.2	0.715623	0.592013	0.0578155	0.0334571
178.4	0.715652	0.592066	0.0579511	0.0334913
178.6	0.715852	0.591969	0.0578553	0.0341487
178.8	0.715917	0.591791	0.057882	0.0341431
179	0.715776	0.591943	0.058307	0.0343033
179.2	0.715956	0.59195	0.058469	0.034147
179.4	0.716052	0.59206	0.0581541	0.0342472
179.6	0.71622	0.591857	0.058065	0.0341434
179.8	0.716285	0.592033	0.0579992	0.0341322
180	0.716195	0.592299	0.0577399	0.0336191
180.2	0.716926	0.592128	0.0580191	0.0331838
180.4	0.717012	0.592394	0.057653	0.0333776
180.6	0.7166	0.592274	0.0573082	0.033758
180.8	0.716551	0.592229	0.0573447	0.033885
181	0.716836	0.591983	0.0573208	0.0340459
181.2	0.71674	0.591858	0.0574062	0.0338555
181.4	0.716643	0.592378	0.057443	0.0342546
181.6	0.716876	0.592448	0.0575389	0.0338178
181.8	0.717258	0.59291	0.0570654	0.0338523
182	0.717545	0.593219	0.0567263	0.0339565
182.2	0.717499	0.593398	0.0564409	0.0340686
182.4	0.717056	0.593585	0.0564161	0.0343786
182.6	0.717714	0.593759	0.05605	0.0346011
182.8	0.717706	0.593594	0.0562017	0.0342007
183	0.717762	0.593551	0.0564867	0.0341798
183.2	0.718302	0.593502	0.0563436	0.0343438
183.4	0.71848	0.59342	0.0562908	0.0344687
183.6	0.718589	0.593146	0.0566279	0.034117
183.8	0.718655	0.593459	0.0565883	0.0337163
184	0.718607	0.593193	0.0568781	0.0335254
184.2	0.718463	0.59317	0.0570903	0.0337921
184.4	0.718177	0.593141	0.0570918	0.0341313
184.6	0.718058	0.593006	0.0575747	0.0339977
184.8	0.718423	0.593018	0.0582745	0.0337057
185	0.718306	0.593152	0.0588433	0.0333458
185.2	0.718791	0.593412	0.0588415	0.0331214
185.4	0.719047	0.593845	0.058852	0.0329897
185.6	0.719373	0.594147	0.0586015	0.0324636
185.8	0.719578	0.594728	0.0586232	0.0328177
186	0.719585	0.595645	0.0588757	0.0327333
186.2	0.71977	0.596056	0.0586487	0.0329106
186.4	0.720159	0.596163	0.0587426	0.0331111
186.6	0.720533	0.59618	0.0583639	0.0330956
186.8	0.720391	0.59622	0.0589061	0.0329359
187	0.720505	0.596017	0.0591519	0.0329121
187.2	0.720739	0.596142	0.0590861	0.0329075
187.4	0.720317	0.596231	0.058921	0.0327033
187.6	0.720414	0.595755	0.058995	0.0323624
187.8	0.720435	0.595799	0.0587464	0.0325885
188	0.720338	0.595909	0.0587894	0.0327698
188.2	0.720444	0.595891	0.0588327	0.0329163
188.4	0.720447	0.59586	0.058663	0.0331521
188.6	0.720349	0.595961	0.0590337	0.0333211
188.8	0.720644	0.596296	0.0588354	0.0336556
189	0.720844	0.596915	0.0588615	0.0343735
189.2	0.721241	0.596952	0.0584388	0.0349257
189.4	0.721251	0.597156	0.0585473	0.0349018
189.6	0.721334	0.596834	0.0585049	0.0352986
189.8	0.721578	0.596727	0.0586858	0.0357349
190	0.72217	0.596935	0.058376	0.035535
190.2	0.722454	0.596448	0.058173	0.0357076
190.4	0.722518	0.596258	0.0583455	0.0352324
190.6	0.722235	0.596258	0.0584129	0.0351139
190.8	0.722367	0.596052	0.0590246	0.0346836
191	0.722069	0.595513	0.0590327	0.0341201
191.2	0.722097	0.595655	0.0589953	0.0339932
191.4	0.722165	0.595443	0.0587752	0.0334641
191.6	0.722375	0.595393	0.0585988	0.033391
191.8	0.722306	0.595878	0.0579969	0.0332745
192	0.722895	0.595941	0.0581545	0.0327421
192.2	0.72319	0.596067	0.0581258	0.0327367
192.4	0.723146	0.596341	0.057658	0.0328112
192.6	0.723524	0.59661	0.0577776	0.0329375
192.8	0.724025	0.597131	0.0573218	0.0331676
193	0.724086	0.597376	0.0577555	0.0337005
193.2	0.724418	0.597328	0.0576694	0.0336789
193.4	0.724793	0.59714	0.0576048	0.0336017
193.6	0.725125	0.597135	0.0580079	0.0336954
193.8	0.725206	0.597458	0.0579692	0.0339586
194	0.725263	0.597641	0.0578995	0.0337392
194.2	0.72492	0.597902	0.057879	0.0339916
194.4	0.72462	0.598329	0.0583408	0.0336666
194.6	0.72439	0.598249	0.0583659	0.0335806
194.8	0.724398	0.598493	0.0582052	0.0335444
195	0.724278	0.59864	0.0577934	0.0335165
195.2	0.724449	0.599008	0.0577391	0.0339199
195.4	0.724064	0.599036	0.0572682	0.0336523
195.6	0.724031	0.599203	0.0567319	0.0335612
195.8	0.724406	0.599445	0.0569526	0.0332103
196	0.724693	0.599154	0.0575371	0.0333702
196.2	0.724499	0.599298	0.057798	0.0333178
196.4	0.724311	0.59922	0.0582041	0.0330873
196.6	0.724573	0.599121	0.0582121	0.033269
196.8	0.724523	0.59938	0.0586516	0.0335203
197	0.724583	0.599325	0.0592434	0.0335692
197.2	0.724712	0.599144	0.0590555	0.0333901
197.4	0.724697	0.599067	0.0591644	0.0334641
197.6	0.724952	0.599137	0.0598336	0.0332559
197.8	0.724842	0.598994	0.0596959	0.033394
198	0.724927	0.598723	0.0597986	0.0333209
198.2	0.724897	0.598763	0.0598277	0.0335144
198.4	0.724911	0.59855	0.0599875	0.0333028
198.6	0.725027	0.598402	0.059401	0.0332588
198.8	0.725219	0.598994	0.0596633	0.03402
199	0.725325	0.599125	0.058868	0.034381
199.2	0.725379	0.599222	0.0588412	0.0343785
199.4	0.725261	0.599428	0.0582846	0.03424
199.6	0.725657	0.59954	0.0581281	0.0338679
199.8	0.725744	0.599787	0.0585873	0.0341741
200	0.725797	0.599326	0.0587881	0.0341997
200.2	0.725739	0.599557	0.0591457	0.0339604
200.4	0.725749	0.599829	0.0591685	0.0338288
200.6	0.725884	0.59958	0.0589325	0.0337576
200.8	0.725954	0.600024	0.0593114	0.0334606
201	0.725819	0.599926	0.0589373	0.0332355
201.2	0.725873	0.599905	0.0587211	0.0331455
201.4	0.726188	0.599898	0.0586318	0.033067
201.6	0.726538	0.599751	0.0584626	0.0331861
201.8	0.726642	0.599545	0.0582264	0.0334582
202	0.726662	0.599479	0.0579333	0.0336327
202.2	0.726536	0.599381	0.0574866	0.0339252
202.4	0.726791	0.599108	0.0575246	0.0343586
202.6	0.727097	0.599319	0.0572447	0.0345714
202.8	0.727066	0.599486	0.05738	0.0350192
203	0.727321	0.599521	0.0567119	0.035079
203.2	0.727448	0.599412	0.0568848	0.0349847
203.4	0.727761	0.599538	0.0569181	0.0350109
203.6	0.72832	0.599607	0.0568318	0.0348219
203.8	0.728962	0.599739	0.0574242	0.0350505
204	0.729317	0.600048	0.057335	0.0346124
204.2	0.729313	0.60062	0.0573103	0.0344263
204.4	0.729519	0.600921	0.0572441	0.0340616
204.6	0.729483	0.600998	0.0576673	0.0338182
204.8	0.729616	0.601372	0.0574046	0.0334198
205	0.729475	0.601628	0.0574823	0.0330901
205.2	0.72978	0.601524	0.0577578	0.0329434
205.4	0.729961	0.601291	0.0574704	0.0330871
205.6	0.729876	0.601169	0.057278	0.0332023
205.8	0.729621	0.600873	0.05716	0.0330871
206	0.729192	0.600668	0.0568085	0.0333548
206.2	0.729142	0.600124	0.0565349	0.0339065
206.4	0.729409	0.599949	0.0568384	0.0340137
206.6	0.729506	0.600041	0.0567605	0.0342194
206.8	0.72893	0.599792	0.0571712	0.0343295
207	0.728541	0.599876	0.0572436	0.0346902
207.2	0.728478	0.600112	0.0575139	0.0350667
207.4	0.728883	0.600426	0.0577447	0.0350382
207.6	0.729096	0.601139	0.0575801	0.0350737
207.8	0.729328	0.601533	0.0577172	0.0350429
208	0.728955	0.602075	0.0575741	0.0352877
208.2	0.728933	0.602107	0.057768	0.0354624
208.4	0.729051	0.602659	0.0580208	0.0354905
208.6	0.729056	0.602459	0.0584915	0.0351605
208.8	0.729339	0.602584	0.058199	0.0346315
209	0.729564	0.602948	0.0587524	0.0343115
209.2	0.730347	0.602765	0.0586758	0.034221
209.4	0.73037	0.602587	0.0585727	0.0342651
209.6	0.730644	0.602629	0.0584647	0.0340935
209.8	0.730897	0.602469	0.0580733	0.034213
210	0.731165	0.602195	0.0577411	0.0344488
210.2	0.73176	0.602087	0.0576906	0.0344285
210.4	0.732253	0.602411	0.0581638	0.0342502
210.6	0.732473	0.602588	0.0581116	0.0343875
210.8	0.732399	0.602602	0.0582624	0.0349229
211	0.732242	0.602711	0.0579773	0.0355061
211.2	0.732573	0.602964	0.0578297	0.035444
211.4	0.732583	0.602929	0.0576052	0.0354211
211.6	0.732111	0.603315	0.0574106	0.0358123
211.8	0.73215	0.603653	0.0575536	0.0360132
212	0.732159	0.603936	0.0572652	0.0363365
212.2	0.732248	0.604266	0.057081	0.0361533
212.4	0.732163	0.604553	0.0571089	0.0359045
212.6	0.732011	0.60456	0.0570022	0.035569
212.8	0.731809	0.604795	0.0573072	0.0352532
213	0.732242	0.605053	0.0573357	0.0352422
213.2	0.732323	0.605153	0.0571635	0.0352145
213.4	0.73205	0.605052	0.057388	0.0348721
213.6	0.732194	0.605105	0.0573941	0.0346867
213.8	0.732409	0.605159	0.0576444	0.0343746
214	0.732429	0.605107	0.0579065	0.0341178
214.2	0.732518	0.605134	0.0582292	0.0339911
214.4	0.732565	0.605113	0.0582094	0.0338098
214.6	0.732432	0.604945	0.0580452	0.0336046
214.8	0.732388	0.604946	0.0581454	0.0338351
215	0.732133	0.605102	0.0580816	0.0335732
215.2	0.732107	0.605089	0.0578107	0.0335658
215.4	0.732343	0.60529	0.0578967	0.034007
215.6	0.732333	0.60537	0.0578403	0.0342878
215.8	0.732783	0.605559	0.0576619	0.0340961
216	0.73278	0.605485	0.0572291	0.0341336
216.2	0.732623	0.605718	0.05777	0.0341914
216.4	0.732307	0.605232	0.0579128	0.0341363
216.6	0.732313	0.605465	0.0578361	0.0342405
216.8	0.732326	0.60507	0.0579029	0.0346204
217	0.732654	0.605252	0.0578551	0.0349402
217.2	0.73259	0.60519	0.0577411	0.0352022
217.4	0.732694	0.605192	0.0578342	0.0351462
217.6	0.73263	0.60517	0.0575985	0.0358055
217.8	0.73287	0.605457	0.0575218	0.0360587
218	0.732795	0.605795	0.0572724	0.0361629
218.2	0.733136	0.605492	0.0572265	0.0361495
218.4	0.733417	0.605642	0.0567749	0.0360955
218.6	0.733778	0.60576	0.0567752	0.0357973
218.8	0.734175	0.605959	0.0570784	0.0357402
219	0.73444	0.605954	0.0573562	0.0359494
219.2	0.734975	0.605882	0.0572108	0.03616
219.4	0.735392	0.606252	0.057738	0.0361284
219.6	0.735167	0.606189	0.0577674	0.0362458
219.8	0.735111	0.605929	0.0579483	0.0361214
220	0.73476	0.606172	0.0582358	0.0360507
220.2	0.734664	0.606302	0.0585182	0.0357454
220.4	0.734554	0.60589	0.0582418	0.0359746
220.6	0.734738	0.606427	0.0581921	0.0358821
220.8	0.734702	0.606586	0.0581524	0.0364941
221	0.734667	0.606394	0.0582891	0.0362867
221.2	0.73457	0.606638	0.0579611	0.0366153
221.4	0.7346	0.606666	0.0578705	0.0367508
221.6	0.734849	0.606823	0.0578047	0.0369273
221.8	0.734896	0.607331	0.0576958	0.0366229
222	0.734855	0.607454	0.0577717	0.0360081
222.2	0.734985	0.607146	0.0577808	0.0358262
222.4	0.735123	0.60758	0.0571673	0.0351012
222.6	0.735237	0.607701	0.0572175	0.0347875
222.8	0.735559	0.607926	0.0573475	0.0344305
223	0.73576	0.608144	0.0575403	0.0344239
223.2	0.735726	0.608408	0.0575666	0.0340386
223.4	0.735577	0.608577	0.057464	0.0335932
223.6	0.735941	0.608478	0.0570766	0.033584
223.8	0.736009	0.608197	0.0568656	0.0332967
224	0.736089	0.60858	0.0569097	0.0335856
224.2	0.73609	0.608779	0.0566992	0.0336942
224.4	0.736365	0.608409	0.0567383	0.034426
224.6	0.736246	0.608592	0.0568819	0.0345601
224.8	0.736289	0.608556	0.0569191	0.035203
225	0.736619	0.608008	0.0570673	0.0352482
225.2	0.736318	0.608313	0.057224	0.0358663
225.4	0.73628	0.608213	0.0573357	0.0359703
225.6	0.736224	0.608021	0.0573863	0.0361656
225.8	0.735995	0.608013	0.0571266	0.0363862
226	0.736103	0.607937	0.057198	0.0363099
226.2	0.736017	0.608047	0.0568751	0.0364161
226.4	0.736276	0.608632	0.0566467	0.036044
226.6	0.736888	0.609058	0.0565181	0.0363193
226.8	0.737265	0.609493	0.0562831	0.0360027
227	0.737278	0.609633	0.0562855	0.0356348
227.2	0.737597	0.609378	0.0559687	0.0347753
227.4	0.738174	0.609473	0.0558111	0.0344061
227.6	0.738514	0.609386	0.0560914	0.0344475
227.8	0.738285	0.609447	0.0561261	0.0343665
228	0.73825	0.609932	0.0565573	0.0345951
228.2	0.737991	0.609537	0.0565845	0.0344832
228.4	0.738225	0.60896	0.057067	0.0346818
228.6	0.737879	0.60895	0.0572083	0.0346923
228.8	0.737847	0.609059	0.057681	0.034843
229	0.737747	0.608401	0.0578924	0.0348021
229.2	0.737071	0.608204	0.0581529	0.0350631
229.4	0.737028	0.607648	0.0581499	0.0354096
229.6	0.736885	0.607201	0.0583884	0.0360497
229.8	0.736567	0.607395	0.0585333	0.0362911
230	0.73643	0.607573	0.0584882	0.0359104
230.2	0.736215	0.608046	0.0582418	0.0357394
230.4	0.736569	0.608601	0.0580924	0.0355536
230.6	0.736925	0.609204	0.0576964	0.0354216
230.8	0.736732	0.60967	0.0574266	0.0351908
231	0.73681	0.609832	0.0572024	0.0352042
231.2	0.737051	0.609696	0.0571766	0.0351305
231.4	0.736825	0.610163	0.0572459	0.0354789
231.6	0.736817	0.610217	0.0573787	0.0356559
231.8	0.737182	0.610092	0.0572766	0.0355423
232	0.737965	0.60998	0.057236	0.0355575
232.2	0.738074	0.609298	0.0568255	0.0352406
232.4	0.738391	0.609037	0.0565786	0.03535
232.6	0.738544	0.60893	0.0565249	0.0353282
232.8	0.738573	0.608784	0.0566804	0.0351595
233	0.738708	0.608471	0.0565322	0.0352678
233.2	0.7389	0.608368	0.0566034	0.0354008
233.4	0.738884	0.608305	0.0568311	0.0357281
233.6	0.73898	0.608507	0.0568702	0.035439
233.8	0.738842	0.608651	0.0566192	0.0350643
234	0.738968	0.608795	0.0562255	0.0345591
234.2	0.739041	0.608785	0.056065	0.0348111
234.4	0.739069	0.608891	0.0560475	0.03468
234.6	0.739109	0.609307	0.0562996	0.0348205
234.8	0.738795	0.609403	0.0566812	0.035136
235	0.738542	0.609526	0.0569417	0.0358286
235.2	0.738501	0.609701	0.0570877	0.0358307
235.4	0.738637	0.6101	0.0572639	0.0359951
235.6	0.738815	0.610171	0.0573404	0.0361172
235.8	0.739341	0.610381	0.0575519	0.0361157
236	0.739636	0.61076	0.0575749	0.0360673
236.2	0.739093	0.610917	0.0576404	0.0358787
236.4	0.739322	0.610974	0.0574594	0.0359508
236.6	0.739569	0.611348	0.057787	0.0358323
236.8	0.739677	0.611799	0.0575118	0.0355507
237	0.739763	0.61219	0.0575929	0.0356156
237.2	0.739982	0.612335	0.0575665	0.0350766
237.4	0.740174	0.612423	0.0575388	0.0351018
237.6	0.739976	0.612387	0.0566238	0.0344085
237.8	0.739453	0.612114	0.0561219	0.0342895
238	0.739468	0.61213	0.0559967	0.0343534
238.2	0.739653	0.611827	0.0561258	0.0345798
238.4	0.739626	0.611613	0.0559553	0.034243
238.6	0.739587	0.611433	0.056069	0.0346529
238.8	0.739489	0.611111	0.056203	0.0350307
239	0.73988	0.611014	0.0559779	0.0352423
239.2	0.740157	0.610631	0.0561011	0.0351966
239.4	0.740539	0.610623	0.0560922	0.0355259
239.6	0.740368	0.610847	0.0558855	0.0357731
239.8	0.740682	0.610921	0.056385	0.0357686
240	0.740488	0.610693	0.0565692	0.0358781
240.2	0.740652	0.610543	0.056659	0.0358041
240.4	0.741031	0.610557	0.0565662	0.0354697
240.6	0.741165	0.61076	0.0567326	0.0355584
240.8	0.741559	0.610952	0.0568624	0.0353729
241	0.741573	0.610943	0.0571243	0.0356234
241.2	0.74151	0.610955	0.0573534	0.0353184
241.4	0.741516	0.611046	0.0574468	0.0352896
241.6	0.741103	0.611016	0.0572983	0.0350266
241.8	0.741114	0.611344	0.0575153	0.0350283
242	0.741234	0.611485	0.0580201	0.0352926
242.2	0.741562	0.611478	0.0580156	0.0350372
242.4	0.741476	0.611763	0.058004	0.0347798
242.6	0.741396	0.61198	0.0582288	0.03478
242.8	0.741797	0.612035	0.0583073	0.0347118
243	0.741856	0.612401	0.0580732	0.0342499
243.2	0.741858	0.612205	0.0579859	0.0341898
243.4	0.742093	0.612754	0.0577169	0.0344367
243.6	0.741533	0.613105	0.0574954	0.0345261
243.8	0.741389	0.613111	0.0576488	0.0344685
244	0.741262	0.613039	0.0574545	0.0345209
244.2	0.741587	0.6129	0.0575703	0.0342046
244.4	0.741587	0.613051	0.0574442	0.0341254
244.6	0.741456	0.613059	0.0573424	0.0346116
244.8	0.741698	0.613004	0.0574091	0.0348763
245	0.742007	0.612798	0.0573319	0.0352545
245.2	0.742204	0.612975	0.0575922	0.0356265
245.4	0.742348	0.612836	0.0572763	0.0360318
245.6	0.742784	0.612606	0.0571853	0.0361075
245.8	0.742816	0.612435	0.0573869	0.0364057
246	0.743038	0.612097	0.0573732	0.0365018
246.2	0.743462	0.612128	0.0574085	0.03584
246.4	0.743542	0.612248	0.0577513	0.0357498
246.6	0.743569	0.611491	0.0580128	0.0354546
246.8	0.744058	0.611397	0.0579731	0.034861
247	0.74425	0.611474	0.0578291	0.0340933
247.2	0.744596	0.611327	0.0579777	0.0340426
247.4	0.744745	0.611629	0.057859	0.0339254
247.6	0.74442	0.611508	0.0577526	0.0336773
247.8	0.7445	0.611143	0.0578136	0.0335331
248	0.744695	0.61104	0.0576191	0.0336737
248.2	0.744629	0.610918	0.0576253	0.0335463
248.4	0.744244	0.611487	0.0578321	0.0337361
248.6	0.743994	0.61193	0.0579248	0.0343301
248.8	0.744333	0.612169	0.0577678	0.0346613
249	0.744838	0.61197	0.0578349	0.0352735
249.2	0.744942	0.612462	0.0575421	0.0357037
249.4	0.744928	0.612439	0.0572701	0.0361155
249.6	0.745007	0.612647	0.0573078	0.0360516
249.8	0.744761	0.612354	0.0571357	0.0362485
250	0.744722	0.612527	0.0567045	0.0360192
250.2	0.744794	0.612362	0.0571998	0.035705
250.4	0.744828	0.612485	0.0573414	0.0358023
250.6	0.744957	0.612167	0.0575019	0.0352099
250.8	0.745124	0.612462	0.0573113	0.0347715
251	0.744911	0.61259	0.0573975	0.0345253
251.2	0.745311	0.61286	0.0571774	0.0344736
251.4	0.745301	0.612796	0.0569821	0.0339847
251.6	0.745189	0.612666	0.0570431	0.0341151
251.8	0.745288	0.61247	0.0568983	0.0341681
252	0.745361	0.612424	0.0571917	0.0343538
252.2	0.745023	0.612292	0.0579402	0.0344053
252.4	0.745081	0.612512	0.0584092	0.0346293
252.6	0.745515	0.612951	0.0585566	0.0351592
252.8	0.745711	0.612901	0.0585348	0.0353688
253	0.746004	0.612666	0.0587162	0.0354553
253.2	0.745857	0.613191	0.0586779	0.0355289
253.4	0.745444	0.613149	0.0588366	0.0357609
253.6	0.745232	0.613321	0.0588215	0.0358084
253.8	0.745314	0.613254	0.058775	0.0358688
254	0.745032	0.613531	0.0589331	0.0359103
254.2	0.744991	0.613953	0.0592999	0.0358234
254.4	0.745319	0.614326	0.0590358	0.0359636
254.6	0.745533	0.614346	0.058969	0.0356556
254.8	0.745466	0.614908	0.0586377	0.0357374
255	0.746071	0.615565	0.0582404	0.0353942
255.2	0.746957	0.61596	0.0577678	0.0353729
255.4	0.747046	0.615962	0.0576844	0.0351516
255.6	0.746818	0.615954	0.057456	0.0356766
255.8	0.747191	0.615743	0.0574409	0.0357083
256	0.747171	0.615502	0.0579088	0.0361176
256.2	0.747112	0.615455	0.0579089	0.0362159
256.4	0.747274	0.615817	0.0577674	0.0359944
256.6	0.74726	0.615873	0.0577784	0.0359871
256.8	0.746809	0.615825	0.0572883	0.0356606
257	0.746577	0.615856	0.0575458	0.035047
257.2	0.746043	0.615756	0.0575118	0.0346124
257.4	0.745785	0.615663	0.0574939	0.0341696
257.6	0.745746	0.61559	0.0575847	0.0339531
257.8	0.745358	0.615543	0.0576813	0.0334205
258	0.745102	0.615602	0.0577953	0.03341
258.2	0.745526	0.615718	0.0577336	0.0334318
258.4	0.745786	0.61589	0.0576239	0.0334618
258.6	0.746096	0.616013	0.0574364	0.0332551
258.8	0.746135	0.616501	0.0574391	0.0331487
259	0.746937	0.616624	0.0573724	0.0331024
259.2	0.747027	0.616533	0.0578589	0.0338138
259.4	0.747075	0.616753	0.057841	0.0345787
259.6	0.746881	0.617037	0.0575078	0.0353318
259.8	0.747324	0.617265	0.057655	0.0354929
260	0.747213	0.617337	0.0576118	0.0361194
260.2	0.747237	0.617695	0.057552	0.0360939
260.4	0.747262	0.61795	0.0572959	0.0360525
260.6	0.747225	0.617846	0.056787	0.0359348
260.8	0.747096	0.617698	0.0567561	0.0357776
261	0.747096	0.617505	0.0569349	0.035383
261.2	0.747147	0.617052	0.0567033	0.0351197
261.4	0.746952	0.616886	0.0563696	0.0349226
261.6	0.746896	0.616518	0.0563253	0.034744
261.8	0.746799	0.61647	0.056571	0.0346835
262	0.746574	0.616492	0.0567478	0.0349681
262.2	0.746916	0.616331	0.0568374	0.03483
262.4	0.74702	0.61659	0.0568288	0.0345001
262.6	0.747101	0.616155	0.0568214	0.0347497
262.8	0.746626	0.616087	0.0573536	0.034359
263	0.746895	0.616069	0.0574664	0.0345532
263.2	0.746981	0.616325	0.05792	0.0351446
263.4	0.747244	0.6165	0.0577948	0.0353982
263.6	0.747232	0.616157	0.0574023	0.0351045
263.8	0.747114	0.616052	0.0576662	0.034919
264	0.747298	0.616037	0.0575635	0.0352624
264.2	0.747551	0.615957	0.0574812	0.0349657
264.4	0.747788	0.615722	0.0574494	0.0349454
264.6	0.747691	0.615344	0.0575597	0.0347477
264.8	0.748057	0.614984	0.0579524	0.0353075
265	0.74828	0.615289	0.0577376	0.0350765
265.2	0.748339	0.615179	0.0575564	0.0350267
265.4	0.74828	0.615807	0.0571972	0.0348331
265.6	0.74831	0.615986	0.0572954	0.0350752
265.8	0.74849	0.616501	0.0573826	0.0349879
266	0.748506	0.616921	0.0575282	0.0352306
266.2	0.749015	0.617068	0.0571664	0.0350581
266.4	0.749127	0.617432	0.0569223	0.0347082
266.6	0.748904	0.617475	0.0569455	0.0348961
266.8	0.748862	0.617724	0.0569419	0.0341067
267	0.74912	0.617581	0.0567518	0.0340555
267.2	0.749248	0.61785	0.057144	0.0339709
267.4	0.749092	0.617846	0.0569188	0.0335186
267.6	0.749122	0.617832	0.0567976	0.0335321
267.8	0.749172	0.618155	0.0570386	0.0336209
268	0.749513	0.618241	0.0568427	0.0335453
268.2	0.7499	0.617863	0.0566695	0.0336696
268.4	0.749956	0.617486	0.0567997	0.0338128
268.6	0.750053	0.617068	0.0568892	0.034221
268.8	0.750594	0.617044	0.0570213	0.0346677
269	0.750877	0.617043	0.0569411	0.034571
269.2	0.751341	0.616611	0.0567211	0.0348345
269.4	0.751462	0.616796	0.0568549	0.0352009
269.6	0.751378	0.616585	0.056846	0.0356926
269.8	0.751573	0.616648	0.0573715	0.0358234
270	0.751482	0.616985	0.0574199	0.0359412
270.2	0.751666	0.617145	0.0570891	0.0361844
270.4	0.751849	0.617277	0.0573609	0.0355941
270.6	0.751984	0.617449	0.0572797	0.0357173
270.8	0.752037	0.617308	0.0572432	0.0354413
271	0.752176	0.617203	0.0573446	0.0354002
271.2	0.752167	0.617699	0.0577194	0.0354171
271.4	0.752427	0.617967	0.0576889	0.0350314
271.6	0.75297	0.617805	0.0576886	0.0346255
271.8	0.753133	0.617955	0.0576126	0.0343364
272	0.753329	0.617716	0.0573646	0.0336768
272.2	0.753213	0.617311	0.0570967	0.0338134
272.4	0.752836	0.617116	0.0570394	0.0336112
272.6	0.753037	0.617149	0.0571649	0.0335346
272.8	0.753047	0.617059	0.0571891	0.0335008
273	0.753083	0.616952	0.0569231	0.033657
273.2	0.752844	0.616898	0.0570437	0.0340997
273.4	0.752258	0.61747	0.057149	0.0345679
273.6	0.751857	0.618037	0.0570074	0.0348575
273.8	0.751645	0.618172	0.0571552	0.0352678
274	0.751919	0.618906	0.0566005	0.0354096
274.2	0.751809	0.618875	0.0565709	0.0354247
274.4	0.751789	0.618699	0.0568583	0.0354314
274.6	0.752007	0.618542	0.0564511	0.0360449
274.8	0.751877	0.61842	0.0565741	0.0360559
275	0.752092	0.618225	0.0563488	0.0362467
275.2	0.752388	0.617955	0.0568224	0.036792
275.4	0.753151	0.618362	0.0567637	0.0365098
275.6	0.753379	0.618384	0.0566915	0.0364458
275.8	0.753275	0.618809	0.0567943	0.0366765
276	0.753436	0.618576	0.0565254	0.0361492
276.2	0.753492	0.618645	0.0561188	0.0361429
276.4	0.753826	0.618801	0.0560935	0.0360212
276.6	0.753813	0.618967	0.0560209	0.0359271
276.8	0.754049	0.61921	0.0558905	0.0357385
277	0.753789	0.619792	0.055883	0.035416
277.2	0.753441	0.620414	0.0562556	0.0356422
277.4	0.753498	0.620838	0.0560319	0.0351775
277.6	0.753172	0.621013	0.0560344	0.0351577
277.8	0.7529	0.620813	0.0558844	0.0354345
278	0.752936	0.620761	0.0557294	0.0349875
278.2	0.752188	0.620239	0.0559399	0.0348805
278.4	0.752104	0.62	0.0559613	0.0351026
278.6	0.752179	0.620005	0.0561555	0.0350321
278.8	0.751715	0.620163	0.0563542	0.0350638
279	0.751738	0.619974	0.0565453	0.0354477
279.2	0.752133	0.620086	0.0570546	0.0355687
279.4	0.752457	0.620534	0.0570997	0.0355164
279.6	0.752341	0.620458	0.0573501	0.0355994
279.8	0.752375	0.620438	0.0572022	0.0352902
280	0.752984	0.620646	0.0573154	0.0349145
280.2	0.753575	0.620672	0.0572643	0.0347456
280.4	0.753539	0.620746	0.0573912	0.0350222
280.6	0.753419	0.620658	0.0571258	0.0350798
280.8	0.753652	0.620776	0.0576395	0.0348375
281	0.753424	0.621105	0.0578274	0.0348868
281.2	0.753485	0.620953	0.0578694	0.0351055
281.4	0.753679	0.620495	0.0577238	0.0349842
281.6	0.753232	0.620227	0.0578448	0.0351395
281.8	0.752917	0.619728	0.0577279	0.0349002
282	0.753066	0.619641	0.0576529	0.0345444
282.2	0.752985	0.619518	0.0574829	0.0346534
282.4	0.753091	0.619292	0.0573569	0.0344701
282.6	0.753204	0.619336	0.057376	0.0347584
282.8	0.753055	0.619407	0.0568278	0.0348075
283	0.753073	0.619299	0.0571921	0.0350849
283.2	0.753433	0.619342	0.057296	0.0350466
283.4	0.753343	0.619107	0.0576025	0.0354469
283.6	0.753466	0.619211	0.0574867	0.0355164
283.8	0.753504	0.619317	0.0576014	0.035724
284	0.754096	0.619343	0.0577387	0.0359691
284.2	0.754337	0.619067	0.057733	0.0362698
284.4	0.754431	0.619279	0.0576148	0.0367863
284.6	0.754801	0.619278	0.0575206	0.0372469
284.8	0.7551	0.619653	0.0577041	0.0372612
285	0.755334	0.61995	0.0574994	0.0373546
285.2	0.755379	0.619717	0.0574655	0.0370585
285.4	0.755584	0.620027	0.0573203	0.0367849
285.6	0.755345	0.620398	0.0573499	0.0362773
285.8	0.755254	0.620461	0.0570215	0.0359303
286	0.7557	0.620538	0.0566742	0.0358086
286.2	0.755538	0.620306	0.0564755	0.0356795
286.4	0.755544	0.620271	0.0567204	0.0351212
286.6	0.755614	0.620404	0.0562931	0.0348292
286.8	0.755413	0.620811	0.0565034	0.0346548
287	0.755384	0.620712	0.0567313	0.0348114
287.2	0.755523	0.620594	0.0566585	0.0344032
287.4	0.755806	0.620427	0.0569063	0.0346824
287.6	0.755883	0.620033	0.056836	0.0344705
287.8	0.755449	0.619914	0.0570366	0.0345726
288	0.755619	0.619661	0.0567131	0.0341785
288.2	0.755661	0.61987	0.0566423	0.0343028
288.4	0.756132	0.620179	0.0563702	0.0343882
288.6	0.75622	0.620544	0.0563332	0.034823
288.8	0.756394	0.620826	0.0561197	0.0348452
289	0.756213	0.621157	0.05622	0.0351542
289.2	0.756429	0.621371	0.0561082	0.0349112
289.4	0.756536	0.621658	0.0559103	0.0350513
289.6	0.756432	0.621753	0.0558261	0.0353709
289.8	0.756656	0.621644	0.0555264	0.0353943
290	0.756659	0.621603	0.0552246	0.0356668
290.2	0.756328	0.621667	0.0553919	0.0356613
290.4	0.756334	0.621468	0.0557282	0.0352203
290.6	0.755887	0.621179	0.0552864	0.0352893
290.8	0.755734	0.621281	0.0553313	0.0352758
291	0.755632	0.621009	0.0551286	0.0348665
291.2	0.755427	0.620883	0.0553528	0.0348161
291.4	0.755487	0.620693	0.0560518	0.0344321
291.6	0.755297	0.620166	0.056317	0.0339595
291.8	0.754699	0.620247	0.0567008	0.0336652
292	0.754868	0.620277	0.0569088	0.0333771
292.2	0.755013	0.620355	0.057383	0.0337395
292.4	0.754959	0.620285	0.0577382	0.0339761
292.6	0.755046	0.620472	0.0577525	0.0343178
292.8	0.75488	0.620551	0.0575967	0.034676
293	0.754947	0.620805	0.0577195	0.034898
293.2	0.755377	0.621053	0.057847	0.0350412
293.4	0.755544	0.621089	0.0577176	0.0352109
293.6	0.755833	0.621334	0.0576878	0.0356737
293.8	0.756149	0.62139	0.0569526	0.0356896
294	0.756239	0.621334	0.0565591	0.0356542
294.2	0.7563	0.621302	0.056773	0.035422
294.4	0.756491	0.620967	0.0566645	0.0354671
294.6	0.756252	0.620981	0.0562895	0.0354784
294.8	0.756599	0.621143	0.0562498	0.0353667
295	0.756548	0.621397	0.0566712	0.0352716
295.2	0.756751	0.621421	0.0570489	0.0355088
295.4	0.757124	0.621177	0.0573811	0.0349093
295.6	0.757493	0.621111	0.0570779	0.0350271
295.8	0.757426	0.621423	0.0569734	0.0350298
296	0.757684	0.621501	0.0569076	0.03514
296.2	0.757288	0.621703	0.0568117	0.0349828
296.4	0.756985	0.621408	0.0564722	0.034963
296.6	0.757287	0.621973	0.0564009	0.0352492
296.8	0.756971	0.622134	0.0565729	0.0354221
297	0.757264	0.622533	0.0567036	0.0355648
297.2	0.757078	0.623011	0.0567225	0.0357218
297.4	0.757003	0.622979	0.0568587	0.0356518
297.6	0.75716	0.622961	0.0568254	0.0359098
297.8	0.757112	0.622973	0.0563621	0.0358023
298	0.757096	0.622852	0.0567149	0.0356733
298.2	0.756824	0.622637	0.0569349	0.0360816
298.4	0.7568	0.62233	0.0567071	0.0361495
298.6	0.75673	0.621882	0.0570287	0.036327
298.8	0.75674	0.6217	0.057369	0.0365809
299	0.756882	0.621685	0.0576926	0.0366841
299.2	0.756883	0.621417	0.057572	0.0367083
299.4	0.75735	0.620963	0.0570073	0.0366043
299.6	0.757653	0.621128	0.056835	0.0366902
299.8	0.757908	0.621419	0.0563326	0.0366183
300	0.75789	0.621751	0.0555021	0.0362787
300.2	0.757822	0.621975	0.0552492	0.0360505
300.4	0.758189	0.621769	0.0550747	0.0360676
300.6	0.758607	0.62231	0.0554869	0.0362924
300.8	0.758439	0.622582	0.0554095	0.0363695
301	0.758367	0.62327	0.0551177	0.0363265
301.2	0.758228	0.623809	0.0551183	0.0361566
301.4	0.758258	0.623931	0.0556855	0.0359619
301.6	0.758063	0.624063	0.055774	0.0359904
301.8	0.757846	0.624334	0.0561315	0.0356431
302	0.757866	0.624407	0.0561751	0.0358874
302.2	0.758091	0.624464	0.0561416	0.0356459
302.4	0.758349	0.624168	0.0563908	0.0354904
302.6	0.758615	0.624097	0.0569148	0.0357466
302.8	0.75861	0.624185	0.0572162	0.0359067
303	0.758991	0.624251	0.0574791	0.0358165
303.2	0.759133	0.624127	0.057274	0.0358193
303.4	0.7595	0.623997	0.0569516	0.0360743
303.6	0.759794	0.624137	0.0569624	0.0361123
303.8	0.759928	0.624152	0.0563245	0.0361763
304	0.760047	0.624408	0.055896	0.0363831
304.2	0.759967	0.624137	0.0561133	0.0365091
304.4	0.759895	0.624203	0.0565272	0.0363931
304.6	0.75969	0.624628	0.0567159	0.0366307
304.8	0.759071	0.624575	0.0564971	0.0366704
305	0.758903	0.624606	0.0563289	0.0363496
305.2	0.758538	0.624718	0.0564878	0.0366054
305.4	0.758162	0.624478	0.0566408	0.0361346
305.6	0.757809	0.624074	0.056582	0.0363214
305.8	0.757871	0.623925	0.056687	0.0359691
306	0.758074	0.623632	0.0562576	0.0361926
306.2	0.758554	0.623567	0.0564166	0.0359066
306.4	0.758561	0.623175	0.0568359	0.0358045
306.6	0.75878	0.623458	0.0566527	0.0357593
306.8	0.758828	0.62304	0.0569392	0.0354746
307	0.758958	0.623126	0.0570429	0.0355132
307.2	0.759358	0.62274	0.056607	0.0358686
307.4	0.7596	0.62283	0.0567918	0.0359947
307.6	0.759959	0.622573	0.0563449	0.0359221
307.8	0.760107	0.622382	0.0565238	0.0363191
308	0.76055	0.622631	0.056521	0.0362878
308.2	0.760538	0.622323	0.0567807	0.0361759
308.4	0.760601	0.622535	0.0570936	0.0359526
308.6	0.760345	0.622347	0.05674	0.0360346
308.8	0.760228	0.622273	0.0563962	0.0358888
309	0.760526	0.622272	0.0563157	0.035691
309.2	0.760339	0.622744	0.0562691	0.0357454
309.4	0.760303	0.622827	0.0561991	0.0356051
309.6	0.7601	0.622845	0.0565453	0.0360325
309.8	0.759842	0.623159	0.0566547	0.03621
310	0.759796	0.623375	0.0562226	0.0365517
310.2	0.759671	0.623621	0.0564714	0.0365794
310.4	0.759285	0.623679	0.0568243	0.0363437
310.6	0.759069	0.623976	0.0566202	0.0366726
310.8	0.758707	0.624073	0.0565987	0.0367911
311	0.758601	0.624521	0.0561688	0.0371422
311.2	0.758561	0.62402	0.0559752	0.0372677
311.4	0.758515	0.624374	0.0557838	0.0373709
311.6	0.758731	0.624143	0.0549182	0.0375356
311.8	0.758956	0.624234	0.0551629	0.0377998
312	0.759184	0.62442	0.055252	0.0375415
312.2	0.758964	0.624564	0.0555748	0.0373398
312.4	0.759233	0.624653	0.0557409	0.0371244
312.6	0.759058	0.624687	0.0556555	0.037173
312.8	0.759485	0.625391	0.0557639	0.0372644
313	0.759791	0.62545	0.0556822	0.0373643
313.2	0.759713	0.625913	0.0557554	0.0371914
313.4	0.759716	0.625682	0.0562387	0.0372772
313.6	0.759622	0.625665	0.0568063	0.0372214
313.8	0.759291	0.625592	0.0565891	0.037393
314	0.759351	0.625249	0.0565498	0.0373425
314.2	0.75966	0.625081	0.056804	0.0370216
314.4	0.759784	0.625317	0.0572338	0.0368564
314.6	0.759624	0.625512	0.0571371	0.036981
314.8	0.759516	0.625315	0.0569125	0.0366844
315	0.759678	0.625231	0.0569494	0.0365944
315.2	0.759632	0.624708	0.0570841	0.0367613
315.4	0.759967	0.624875	0.0572602	0.0364988
315.6	0.76028	0.624808	0.0571892	0.0363123
315.8	0.760459	0.624802	0.0577027	0.0359725
316	0.760294	0.624766	0.0577957	0.0360597
316.2	0.760306	0.625277	0.0578206	0.0357876
316.4	0.760505	0.625469	0.0574994	0.0361672
316.6	0.760405	0.625735	0.0574093	0.03658
316.8	0.7607	0.62585	0.0572109	0.0365199
317	0.760645	0.625717	0.0569437	0.0364525
317.2	0.760438	0.625691	0.0573831	0.0362836
317.4	0.760043	0.625576	0.0571662	0.0366956
317.6	0.759759	0.625736	0.0569527	0.0366878
317.8	0.759791	0.625851	0.0563307	0.0367049
318	0.759889	0.625683	0.0559049	0.0366835
318.2	0.760124	0.625874	0.0556012	0.0366309
318.4	0.760452	0.625865	0.0559042	0.0363027
318.6	0.760557	0.625855	0.0555684	0.0360723
318.8	0.760966	0.626093	0.0553595	0.0360517
319	0.761289	0.626265	0.055495	0.0363027
319.2	0.761469	0.626408	0.0560101	0.0361568
319.4	0.761771	0.626482	0.0560356	0.0351897
319.6	0.761787	0.62657	0.055958	0.0354532
319.8	0.761818	0.626664	0.0561532	0.0354955
320	0.761472	0.626602	0.0558461	0.0358686
320.2	0.761624	0.626751	0.0557315	0.0358087
320.4	0.761728	0.626774	0.0559222	0.035935
320.6	0.761812	0.626363	0.0564773	0.035961
320.8	0.761679	0.626507	0.0566894	0.035823
321	0.761357	0.626343	0.0568815	0.0361632
321.2	0.76111	0.626403	0.0567833	0.0360589
321.4	0.760824	0.626603	0.056554	0.0362645
321.6	0.761098	0.627106	0.0570645	0.0363269
321.8	0.761543	0.627793	0.0569836	0.036654
322	0.761687	0.627845	0.0569387	0.0367321
322.2	0.761837	0.627675	0.0573749	0.0367676
322.4	0.762414	0.627803	0.0578778	0.0366086
322.6	0.762177	0.628312	0.0578017	0.0367204
322.8	0.762369	0.628493	0.057741	0.0372096
323	0.76222	0.628447	0.0581082	0.037373
323.2	0.762085	0.628381	0.0580641	0.0370164
323.4	0.762327	0.627949	0.0576941	0.0365037
323.6	0.761953	0.627912	0.0575046	0.0368918
323.8	0.762203	0.62751	0.0572982	0.0369147
324	0.762081	0.626644	0.0567842	0.0365284
324.2	0.761896	0.626421	0.0565949	0.0366281
324.4	0.761734	0.626163	0.0566457	0.0364271
324.6	0.761842	0.625295	0.0565288	0.0366371
324.8	0.761973	0.625342	0.0566615	0.0365257
325	0.761998	0.624819	0.0565597	0.0368291
325.2	0.762195	0.625059	0.0566362	0.0367082
325.4	0.76235	0.62506	0.0569022	0.0369835
325.6	0.762775	0.625447	0.057024	0.0371218
325.8	0.762967	0.625769	0.0571381	0.0371793
326	0.763421	0.625898	0.0576355	0.0372262
326.2	0.763104	0.62573	0.0582009	0.0370279
326.4	0.763233	0.626213	0.0583931	0.0370203
326.6	0.763024	0.626194	0.0582574	0.0370044
326.8	0.763368	0.626216	0.0580484	0.0369797
327	0.763255	0.626191	0.0581373	0.0372726
327.2	0.7632	0.626287	0.0573941	0.036731
327.4	0.763634	0.626745	0.0570165	0.0363662
327.6	0.763655	0.627106	0.0564493	0.0365682
327.8	0.764069	0.627241	0.0563916	0.0363901
328	0.763962	0.627123	0.0560797	0.0360128
328.2	0.763703	0.627443	0.0560305	0.0358465
328.4	0.763892	0.627288	0.0558921	0.0356259
328.6	0.763798	0.6267	0.0561122	0.0356197
328.8	0.763854	0.626948	0.0560894	0.0354304
329	0.763757	0.626567	0.0560265	0.0355744
329.2	0.763788	0.626713	0.0560778	0.0351386
329.4	0.763779	0.626486	0.0560883	0.0350063
329.6	0.763491	0.626565	0.0565644	0.0349162
329.8	0.763045	0.626633	0.0570062	0.0350585
330	0.762555	0.626891	0.057345	0.0353788
330.2	0.761704	0.626286	0.0573359	0.0354379
330.4	0.761847	0.626058	0.0569874	0.035921
330.6	0.761725	0.625751	0.0568284	0.0364141
330.8	0.761644	0.625472	0.0564934	0.0362994
331	0.76128	0.625451	0.0561235	0.0368016
331.2	0.761439	0.62574	0.0557574	0.0364713
331.4	0.761734	0.62594	0.0556584	0.0367326
331.6	0.762072	0.625926	0.0557277	0.0372489
331.8	0.762574	0.626351	0.0556228	0.0372564
332	0.76308	0.626471	0.0557116	0.0372022
332.2	0.763245	0.626943	0.0557972	0.0373467
332.4	0.763705	0.627084	0.0559972	0.0377641
332.6	0.763901	0.627218	0.055975	0.0371737
332.8	0.764573	0.627869	0.055528	0.0368647
333	0.764575	0.628593	0.0559025	0.0366327
333.2	0.764317	0.629536	0.055954	0.0362785
333.4	0.764013	0.629639	0.0561606	0.0359956
333.6	0.763671	0.629931	0.0563247	0.0357068
333.8	0.763345	0.630246	0.0562429	0.0356138
334	0.763189	0.63041	0.0562469	0.0359385
334.2	0.763269	0.630047	0.0562233	0.0356444
334.4	0.763666	0.63	0.0564526	0.0355273
334.6	0.76384	0.630035	0.0567244	0.0354096
334.8	0.763817	0.62981	0.056733	0.0351837
335	0.764031	0.63003	0.0565918	0.0354829
335.2	0.764312	0.629757	0.0567773	0.0354609
335.4	0.764368	0.629579	0.0567327	0.0354341
335.6	0.764922	0.629408	0.0565349	0.0353456
335.8	0.765342	0.62936	0.0564869	0.0352664
336	0.765353	0.629241	0.0567962	0.0352273
336.2	0.765445	0.628947	0.0568644	0.0353671
336.4	0.765444	0.629165	0.0568131	0.0352844
336.6	0.765436	0.629305	0.0564889	0.034832
336.8	0.765158	0.629372	0.0563125	0.0350785
337	0.764613	0.629555	0.0562827	0.0349199
337.2	0.764594	0.629395	0.0560357	0.0348847
337.4	0.764431	0.628905	0.0562607	0.0347905
337.6	0.764217	0.629109	0.0559231	0.034797
337.8	0.763915	0.628848	0.0556298	0.0349385
338	0.763849	0.628569	0.0557298	0.0351068
338.2	0.763626	0.628335	0.0559414	0.0348744
338.4	0.763772	0.628314	0.0556875	0.0353459
338.6	0.763833	0.628078	0.0557257	0.035601
338.8	0.763306	0.627525	0.0552704	0.0358735
339	0.763461	0.627014	0.0546677	0.0358717
339.2	0.763168	0.626883	0.0543667	0.0356264
339.4	0.763241	0.62668	0.0542539	0.0354983
339.6	0.763425	0.626742	0.0538162	0.0355717
339.8	0.763447	0.626578	0.0539382	0.0358342
340	0.76363	0.626681	0.0541637	0.0360984
340.2	0.763967	0.626823	0.0543183	0.0362297
340.4	0.764324	0.627331	0.0542136	0.0366473
340.6	0.764506	0.627302	0.054338	0.0366466
340.8	0.764604	0.627489	0.0544181	0.0368432
341	0.76457	0.627648	0.0546345	0.0364497
341.2	0.764702	0.62785	0.0547851	0.0364521
341.4	0.764793	0.627962	0.0551198	0.0366451
341.6	0.764806	0.628576	0.0546209	0.03666
341.8	0.764727	0.628435	0.0543873	0.0366507
342	0.76474	0.628394	0.0546906	0.0363838
342.2	0.764514	0.628469	0.0544682	0.0364029
342.4	0.764312	0.62817	0.054266	0.0366458
342.6	0.764082	0.627382	0.054373	0.0364138
342.8	0.763669	0.627157	0.0539446	0.0364906
343	0.764083	0.62708	0.0540871	0.036299
343.2	0.763919	0.627084	0.0542001	0.0363397
343.4	0.764427	0.626793	0.0544575	0.0362026
343.6	0.76443	0.626961	0.0542845	0.0361818
343.8	0.764588	0.626704	0.0545737	0.035903
344	0.764943	0.626871	0.0545735	0.0357853
344.2	0.765282	0.626796	0.0545253	0.0356971
344.4	0.765347	0.62691	0.0543505	0.0360916
344.6	0.765215	0.627137	0.0545368	0.0356438
344.8	0.765585	0.62741	0.0541661	0.0358069
345	0.765756	0.627767	0.0543345	0.035449
345.2	0.765857	0.62811	0.0542069	0.0357243
345.4	0.766288	0.628362	0.0543217	0.0361339
345.6	0.766129	0.62871	0.0542474	0.0361791
345.8	0.765916	0.628912	0.054365	0.0361905
346	0.766161	0.629027	0.0545937	0.0362475
346.2	0.766254	0.629446	0.0546694	0.0363091
346.4	0.766306	0.629279	0.0547495	0.0365605
346.6	0.766298	0.629221	0.0548897	0.0364578
346.8	0.766226	0.629298	0.0553836	0.0365033
347	0.766536	0.629088	0.0559211	0.0360985
347.2	0.766422	0.628711	0.0560682	0.0366589
347.4	0.766548	0.628941	0.0564678	0.0361738
347.6	0.76613	0.629046	0.0564293	0.0363744
347.8	0.76605	0.628515	0.0563959	0.0361789
348	0.766403	0.628463	0.0564923	0.0362011
348.2	0.766207	0.628206	0.057064	0.0359836
348.4	0.76586	0.628235	0.0572846	0.0361706
348.6	0.765876	0.628323	0.057408	0.0355585
348.8	0.765829	0.628311	0.0571989	0.0358413
349	0.765865	0.628231	0.0575106	0.0361924
349.2	0.765599	0.628112	0.0576824	0.0361574
349.4	0.765655	0.627893	0.0579242	0.0362446
349.6	0.765236	0.627919	0.0578624	0.0363236
349.8	0.765274	0.62821	0.0577975	0.0363437
350	0.765456	0.628043	0.0574963	0.036347
350.2	0.765574	0.628022	0.0571763	0.0361028
350.4	0.765871	0.627829	0.0567199	0.0362738
350.6	0.766294	0.627949	0.0566525	0.0363808
350.8	0.766852	0.627852	0.0564572	0.03615
351	0.766944	0.628069	0.0563203	0.0361138
351.2	0.767208	0.627927	0.0561696	0.0368116
351.4	0.767119	0.628529	0.056012	0.0364311
351.6	0.767099	0.628777	0.0559197	0.0366905
351.8	0.767362	0.628973	0.0562021	0.0365789
352	0.76756	0.629181	0.0566696	0.03673
352.2	0.767062	0.629331	0.0568705	0.0364872
352.4	0.767201	0.629695	0.0569951	0.0367602
352.6	0.767715	0.630288	0.0568437	0.0364322
352.8	0.76752	0.630515	0.0566689	0.0369242
353	0.767743	0.630724	0.0565053	0.0371192
353.2	0.767439	0.631131	0.0566052	0.0369905
353.4	0.767209	0.631428	0.0563271	0.0372948
353.6	0.766724	0.631532	0.0559589	0.037486
353.8	0.766389	0.63171	0.0557293	0.0376799
354	0.766267	0.632038	0.0557233	0.0376093
354.2	0.766726	0.632104	0.0556668	0.037741
354.4	0.767302	0.632076	0.0556364	0.0380924
354.6	0.767493	0.632175	0.055718	0.0379765
354.8	0.767674	0.631709	0.0557484	0.0374004
355	0.767424	0.631503	0.056053	0.0372609
355.2	0.76766	0.631013	0.0560546	0.0374663
355.4	0.767351	0.631469	0.0563406	0.0369272
355.6	0.767242	0.631225	0.0567753	0.0365402
355.8	0.76751	0.630838	0.0568213	0.0364111
356	0.767327	0.630224	0.0571936	0.0363446
356.2	0.767147	0.63017	0.0567719	0.0359573
356.4	0.767489	0.630172	0.0565453	0.036018
356.6	0.767753	0.63007	0.0562523	0.0358374
356.8	0.767146	0.629895	0.0562571	0.0360565
357	0.767188	0.629945	0.0560649	0.0360606
357.2	0.767074	0.630006	0.0559953	0.0365483
357.4	0.76669	0.630158	0.0555277	0.0368408
357.6	0.766549	0.630116	0.0555299	0.0371042
357.8	0.766204	0.630658	0.0556219	0.0378568
358	0.76637	0.630933	0.0560858	0.0377157
358.2	0.766856	0.630711	0.0561711	0.0379184
358.4	0.766904	0.630377	0.0567939	0.0376082
358.6	0.766871	0.630357	0.0570464	0.037596
358.8	0.767018	0.630444	0.0574457	0.0375576
359	0.767094	0.630692	0.0573817	0.0375356
359.2	0.767012	0.630756	0.0574885	0.0375481
359.4	0.767083	0.630749	0.0577461	0.0366047
359.6	0.767216	0.630108	0.0576962	0.0362687
359.8	0.767951	0.62969	0.0573658	0.0358175
360	0.767752	0.629368	0.0573116	0.0355303
360.2	0.768132	0.629238	0.0566417	0.0349509
360.4	0.768477	0.629556	0.0569108	0.0346187
360.6	0.768784	0.629512	0.0568944	0.0342549
360.8	0.76882	0.629579	0.056949	0.0339739
361	0.76918	0.629969	0.0562362	0.0339476
361.2	0.769233	0.629804	0.0558332	0.0338779
361.4	0.769121	0.62967	0.0557569	0.0337923
361.6	0.76913	0.629502	0.0557764	0.0339223
361.8	0.768729	0.629609	0.0556962	0.0343144
362	0.768408	0.629501	0.0556457	0.0338134
362.2	0.768385	0.629432	0.055813	0.0340097
362.4	0.767778	0.629482	0.0558461	0.0341677
362.6	0.76725	0.629845	0.0556474	0.034628
362.8	0.766843	0.630377	0.0556723	0.0351446
363	0.766798	0.630462	0.055204	0.0355279
363.2	0.766312	0.630053	0.0554761	0.0358545
363.4	0.766413	0.629537	0.0555462	0.036043
363.6	0.766234	0.62916	0.0557598	0.0366431
363.8	0.76679	0.629135	0.0560492	0.0365016
364	0.766775	0.629194	0.05613	0.0367783
364.2	0.7674	0.629491	0.0566349	0.0368607
364.4	0.767547	0.629676	0.0570796	0.0369795
364.6	0.768017	0.629244	0.0572869	0.0369108
364.8	0.768459	0.629168	0.0575452	0.0368197
365	0.768759	0.629586	0.0572483	0.0367102
365.2	0.768906	0.629628	0.0578317	0.036522
365.4	0.769231	0.629897	0.0581819	0.0364568
365.6	0.769113	0.630221	0.0582184	0.0364653
365.8	0.768922	0.630457	0.0580135	0.0364205
366	0.769026	0.630635	0.0578603	0.0359969
366.2	0.769552	0.631017	0.0575513	0.0359555
366.4	0.769394	0.631238	0.0573404	0.0358295
366.6	0.769068	0.631375	0.0574448	0.0356938
366.8	0.768881	0.63118	0.0571948	0.0360404
367	0.768622	0.630981	0.0570187	0.0360858
367.2	0.76836	0.630759	0.0568904	0.0359163
367.4	0.768711	0.630501	0.0565192	0.0360544
367.6	0.76859	0.630248	0.0566246	0.0359333
367.8	0.769026	0.630312	0.056788	0.0357408
368	0.768696	0.630069	0.0562458	0.0358318
368.2	0.768567	0.629687	0.0561283	0.0359868
368.4	0.768563	0.629443	0.0558448	0.0359537
368.6	0.76862	0.629241	0.0556314	0.0361326
368.8	0.768677	0.629515	0.0555411	0.0360697
369	0.768467	0.629953	0.0555107	0.0361858
369.2	0.768315	0.630434	0.0556572	0.0363811
369.4	0.768274	0.63062	0.0554784	0.0364889
369.6	0.767904	0.630694	0.0557447	0.0367536
369.8	0.767944	0.630529	0.0556136	0.0370395
370	0.768322	0.630557	0.0558061	0.03718
370.2	0.768445	0.630548	0.055611	0.0366299
370.4	0.768226	0.630308	0.0560738	0.0364742
370.6	0.767966	0.630125	0.0563282	0.0365178
370.8	0.768101	0.630095	0.0565905	0.0364408
371	0.768208	0.630318	0.0570212	0.0366023
371.2	0.76883	0.630488	0.0570085	0.0362831
371.4	0.769359	0.630263	0.05718	0.0363076
371.6	0.76933	0.630507	0.0577554	0.0363517
371.8	0.769708	0.630445	0.058029	0.0363445
372	0.769551	0.630709	0.0577359	0.0361967
372.2	0.769694	0.630452	0.0575024	0.0362975
372.4	0.769657	0.630452	0.0573324	0.0363571
372.6	0.769811	0.63031	0.057466	0.0368267
372.8	0.769883	0.630624	0.0573042	0.0370942
373	0.769866	0.630508	0.0566148	0.0375649
373.2	0.770008	0.631056	0.0564077	0.0377612
373.4	0.769812	0.631016	0.0561633	0.0378821
373.6	0.769561	0.630856	0.056138	0.0381211
373.8	0.769668	0.630776	0.055929	0.0382061
374	0.769681	0.63069	0.0558775	0.0377749
374.2	0.769669	0.630557	0.0558334	0.0373061
374.4	0.769893	0.63051	0.0561089	0.037415
374.6	0.77025	0.63066	0.0560642	0.0375094
374.8	0.770708	0.63076	0.0562699	0.0374494
375	0.770831	0.630569	0.0562412	0.0375955
375.2	0.771124	0.6304	0.0563076	0.0374628
375.4	0.771208	0.629935	0.05674	0.0375488
375.6	0.771078	0.630271	0.0570665	0.0373857
375.8	0.771224	0.629645	0.0572078	0.0369625
376	0.770915	0.629594	0.0575166	0.03656
376.2	0.770916	0.629334	0.0574901	0.036804
376.4	0.771027	0.629414	0.0573484	0.0370401
376.6	0.771841	0.629622	0.0569892	0.0369889
376.8	0.772102	0.629892	0.0565619	0.0371154
377	0.772282	0.629665	0.0560293	0.0371061
377.2	0.772226	0.630106	0.0561299	0.0372197
377.4	0.77212	0.630217	0.055772	0.0371352
377.6	0.772304	0.630585	0.055463	0.0368036
377.8	0.772314	0.631079	0.055486	0.0367712
378	0.772001	0.631548	0.0554447	0.036533
378.2	0.771671	0.631953	0.0551655	0.0364823
378.4	0.771665	0.632361	0.0546081	0.0361064
378.6	0.771316	0.632799	0.0544284	0.0361972
378.8	0.770774	0.632781	0.054654	0.0362553
379	0.770195	0.632618	0.05474	0.0366478
379.2	0.769937	0.632676	0.0553107	0.0365777
379.4	0.769518	0.632312	0.0557533	0.0366056
379.6	0.769346	0.632559	0.0559817	0.036583
379.8	0.769419	0.631794	0.0561443	0.0366095
380	0.769804	0.632086	0.0566569	0.0366722
380.2	0.770123	0.632506	0.0567051	0.0368296
380.4	0.770385	0.632228	0.056879	0.0365281
380.6	0.771261	0.632438	0.056832	0.0364562
380.8	0.771551	0.632241	0.0572701	0.036768
381	0.771828	0.63192	0.0572378	0.0369808
381.2	0.772153	0.632035	0.057364	0.0372682
381.4	0.772798	0.63211	0.0576817	0.037205
381.6	0.773068	0.632222	0.0580098	0.0372324
381.8	0.772902	0.632589	0.0582716	0.0376603
382	0.772964	0.632963	0.0580581	0.0376448
382.2	0.772879	0.632972	0.0576874	0.0373596
382.4	0.772986	0.633114	0.0576002	0.0370733
382.6	0.772398	0.633538	0.0576906	0.0371276
382.8	0.772237	0.633413	0.057707	0.0369835
383	0.772035	0.63339	0.0577701	0.0371567
383.2	0.771904	0.633249	0.0580176	0.0369786
383.4	0.771864	0.633237	0.0580321	0.0371488
383.6	0.771867	0.633585	0.0578836	0.0372895
383.8	0.771855	0.63359	0.0574255	0.0372504
384	0.771809	0.634182	0.0572118	0.0374187
384.2	0.771272	0.634148	0.0571505	0.037479
384.4	0.771002	0.634256	0.057145	0.0376461
384.6	0.771129	0.634363	0.0565686	0.0380621
384.8	0.770612	0.63421	0.0566439	0.038183
385	0.77053	0.633984	0.0564669	0.0384215
385.2	0.770452	0.634148	0.0563553	0.038559
385.4	0.770772	0.634119	0.0569477	0.0387676
385.6	0.77068	0.634014	0.0569605	0.0387628
385.8	0.770797	0.634064	0.0564785	0.0386231
386	0.771119	0.633989	0.0560392	0.0383416
386.2	0.771081	0.63382	0.055865	0.0378801
386.4	0.771352	0.633825	0.0559273	0.0376954
386.6	0.771323	0.633844	0.055829	0.0372552
386.8	0.771611	0.633341	0.0560381	0.0369729
387	0.77177	0.633273	0.0564885	0.0367538
387.2	0.77186	0.632895	0.0571398	0.0363549
387.4	0.772085	0.632958	0.0574143	0.0360642
387.6	0.772276	0.632809	0.057372	0.0360535
387.8	0.77219	0.632497	0.0572241	0.0358005
388	0.771809	0.632305	0.0575086	0.035967
388.2	0.771998	0.632226	0.0574719	0.0362802
388.4	0.77153	0.632328	0.0572444	0.0365439
388.6	0.771302	0.632486	0.0569099	0.0369894
388.8	0.770773	0.633032	0.057067	0.0371103
389	0.771224	0.632979	0.0568171	0.0372307
389.2	0.771316	0.633175	0.0566373	0.0372277
389.4	0.771608	0.633131	0.056488	0.037181
389.6	0.771782	0.63316	0.0560331	0.0370959
389.8	0.771861	0.633555	0.0555783	0.0370836
390	0.772122	0.633927	0.0551942	0.0373704
390.2	0.772281	0.634362	0.0551085	0.0372325
390.4	0.772621	0.634331	0.0549479	0.0370499
390.6	0.772654	0.634262	0.0549666	0.0368447
390.8	0.772776	0.633912	0.0550714	0.0369413
391	0.77283	0.633855	0.0552948	0.0367903
391.2	0.773116	0.633483	0.0555863	0.0370088
391.4	0.773316	0.633554	0.0555088	0.0370785
391.6	0.773602	0.633378	0.0556908	0.0369934
391.8	0.773524	0.633104	0.0564245	0.0366558
392	0.773389	0.633269	0.0568347	0.0366976
392.2	0.773471	0.633305	0.0565388	0.0368443
392.4	0.773111	0.63362	0.0564993	0.0369057
392.6	0.773316	0.633616	0.0564616	0.0373721
392.8	0.773187	0.633504	0.0565693	0.0369516
393	0.773765	0.63323	0.0564252	0.0366377
393.2	0.773687	0.63317	0.0563752	0.0365121
393.4	0.773874	0.633192	0.0561845	0.0361711
393.6	0.773749	0.633205	0.056144	0.0361366
393.8	0.773114	0.633604	0.0559259	0.0362564
394	0.772863	0.63364	0.0557641	0.0363618
394.2	0.772592	0.633472	0.0556323	0.0361554
394.4	0.772525	0.633169	0.0552878	0.0363668
394.6	0.77241	0.633249	0.0552176	0.0369079
394.8	0.772263	0.633182	0.0551518	0.0370732
395	0.771899	0.633113	0.055283	0.0374291
395.2	0.772114	0.633305	0.055106	0.0377677
395.4	0.772159	0.633637	0.0552696	0.0376866
395.6	0.772108	0.633186	0.055844	0.0373901
395.8	0.771837	0.632982	0.0565573	0.0372668
396	0.771712	0.632923	0.0562472	0.0372524
396.2	0.771921	0.632948	0.0564654	0.0377391
396.4	0.772275	0.633049	0.0565257	0.0378367
396.6	0.772675	0.632714	0.0568463	0.0378123
396.8	0.772829	0.633069	0.0568874	0.0373625
397	0.773345	0.633246	0.0568961	0.0372469
397.2	0.77364	0.633205	0.0572961	0.0371798
397.4	0.773908	0.633453	0.0572099	0.0364835
397.6	0.773823	0.633613	0.0573457	0.0368055
397.8	0.773645	0.633962	0.0573736	0.0368857
398	0.773612	0.633541	0.0575552	0.036678
398.2	0.773981	0.633426	0.0572536	0.036472
398.4	0.773997	0.633937	0.0572462	0.0364269
398.6	0.773971	0.634048	0.0571905	0.0366654
398.8	0.773712	0.634006	0.0568015	0.0364648
399	0.773683	0.633882	0.0563529	0.0365874
399.2	0.773765	0.633962	0.055714	0.0361404
399.4	0.773506	0.633835	0.055866	0.0360281
[truncated: 4,002 more rows]

## Sheet: Fig 1D Arl5A, Arl5B
Data corresponds to Figure 1D
	(MS Octet 61)		(MS Octet 49)
Time (s)	Arl5A(GTPyS) 1	Arl5A(GTPyS) 2	Arl5B(GDP) 1	Arl5B(GDP) 2
0	0.000773752	-0.000379213	-0.00215837	-0.00128398
0.2	0.00309005	0.00120159	0.000324319	0.00135765
0.4	0.00572062	0.00346637	0.00361756	0.00405637
0.6	0.00889796	0.00592119	0.00755771	0.00739783
0.8	0.0122896	0.0087818	0.0114117	0.0108037
1	0.0158195	0.0118638	0.0157894	0.0145067
1.2	0.0197145	0.0153111	0.020644	0.0183456
1.4	0.0237814	0.0188521	0.0255846	0.0224896
1.6	0.0280462	0.0220021	0.0305556	0.0267973
1.8	0.0318136	0.0247503	0.035227	0.0310273
2	0.0352531	0.0280364	0.0398408	0.0351481
2.2	0.0382935	0.0306137	0.0438128	0.0390517
2.4	0.0411757	0.0333158	0.0480569	0.0427661
2.6	0.0445578	0.036048	0.0518993	0.0467357
2.8	0.0476758	0.0388983	0.0557638	0.050776
3	0.050751	0.0414974	0.0596547	0.0548623
3.2	0.0534966	0.043944	0.0631462	0.0585556
3.4	0.0564709	0.0463716	0.0667644	0.0620516
3.6	0.0592258	0.0488252	0.0701937	0.065816
3.8	0.0618656	0.0512008	0.0733908	0.0692925
4	0.0644599	0.0535882	0.0770076	0.0730131
4.2	0.066929	0.0562179	0.0806363	0.0767103
4.4	0.0695962	0.0588428	0.0843237	0.0801737
4.6	0.0722625	0.0614304	0.0882	0.0834129
4.8	0.0748196	0.064247	0.0916042	0.0865725
5	0.0771473	0.0668812	0.0953952	0.0893452
5.2	0.0794777	0.0694691	0.0990621	0.0923583
5.4	0.0815038	0.0716302	0.102639	0.0956734
5.6	0.083923	0.0732898	0.106097	0.0990592
5.8	0.0859464	0.0753703	0.109437	0.10225
6	0.087989	0.0781536	0.112942	0.105381
6.2	0.0899663	0.0796693	0.115821	0.108676
6.4	0.0925376	0.0815109	0.118908	0.111586
6.6	0.0948087	0.0833264	0.12195	0.115137
6.8	0.097235	0.0855565	0.125428	0.118128
7	0.0996986	0.0873215	0.128738	0.12143
7.2	0.102293	0.0892951	0.131976	0.124649
7.4	0.104627	0.0911769	0.135192	0.127782
7.6	0.106944	0.0929007	0.138261	0.130865
7.8	0.108735	0.0948573	0.141312	0.13402
8	0.110787	0.096579	0.144613	0.137318
8.2	0.113069	0.0983892	0.147449	0.140371
8.4	0.115674	0.099971	0.150412	0.143321
8.6	0.117947	0.101813	0.154064	0.14583
8.8	0.119791	0.103502	0.156975	0.14886
9	0.12194	0.105317	0.160109	0.151439
9.2	0.123488	0.107274	0.162681	0.154314
9.4	0.125431	0.109132	0.165616	0.157221
9.6	0.12774	0.110631	0.168323	0.15999
9.8	0.129746	0.112513	0.171305	0.162486
10	0.131569	0.114503	0.173959	0.165251
10.2	0.1334	0.116028	0.176345	0.168091
10.4	0.135297	0.117893	0.178877	0.170901
10.6	0.136747	0.120174	0.181973	0.173398
10.8	0.13882	0.12246	0.185099	0.176178
11	0.140331	0.124426	0.188432	0.179124
11.2	0.142201	0.126103	0.191545	0.182149
11.4	0.143796	0.127727	0.194309	0.18428
11.6	0.145678	0.129518	0.197502	0.186073
11.8	0.147116	0.130999	0.200443	0.188231
12	0.149197	0.132614	0.203584	0.190549
12.2	0.151295	0.134458	0.205953	0.19292
12.4	0.153231	0.135862	0.208926	0.194816
12.6	0.154848	0.137101	0.211827	0.196733
12.8	0.156647	0.138794	0.214604	0.199125
13	0.158786	0.140255	0.217516	0.201102
13.2	0.160499	0.141501	0.220005	0.203124
13.4	0.162245	0.142299	0.222999	0.205525
13.6	0.16375	0.142862	0.225574	0.207582
13.8	0.165477	0.144006	0.228248	0.209712
14	0.166621	0.14556	0.230582	0.212156
14.2	0.167797	0.146854	0.232924	0.214079
14.4	0.169148	0.148377	0.235252	0.216144
14.6	0.170427	0.150244	0.237896	0.218166
14.8	0.171655	0.151614	0.240422	0.220971
15	0.172994	0.152441	0.243062	0.223085
15.2	0.174462	0.153422	0.245059	0.225174
15.4	0.176011	0.154732	0.247459	0.226975
15.6	0.177409	0.15648	0.250147	0.229169
15.8	0.178431	0.157495	0.252229	0.231389
16	0.179973	0.159103	0.254317	0.233493
16.2	0.180992	0.16006	0.256674	0.23591
16.4	0.182178	0.160819	0.259239	0.237729
16.6	0.183311	0.161652	0.261445	0.240053
16.8	0.18477	0.162943	0.264279	0.242467
17	0.185814	0.1636	0.266726	0.244287
17.2	0.186999	0.164563	0.268989	0.246651
17.4	0.187436	0.165234	0.271275	0.248577
17.6	0.188481	0.166122	0.273469	0.250776
17.8	0.189631	0.167461	0.275937	0.252945
18	0.190783	0.168845	0.278301	0.254922
18.2	0.192021	0.170364	0.280061	0.256752
18.4	0.193743	0.171796	0.282574	0.258749
18.6	0.194732	0.173177	0.285022	0.261067
18.8	0.196179	0.174488	0.287692	0.263089
19	0.197689	0.175246	0.289883	0.264755
19.2	0.198989	0.176608	0.291927	0.266676
19.4	0.200592	0.178018	0.294315	0.268252
19.6	0.201948	0.179519	0.296745	0.270116
19.8	0.203238	0.18031	0.299056	0.271872
20	0.204495	0.181485	0.301327	0.273786
20.2	0.205403	0.182307	0.30392	0.276171
20.4	0.206797	0.182871	0.305998	0.278129
20.6	0.207913	0.18371	0.307918	0.280054
20.8	0.209269	0.184406	0.310111	0.281812
21	0.2102	0.184949	0.312087	0.283133
21.2	0.211242	0.185693	0.313802	0.284902
21.4	0.212439	0.186182	0.31569	0.28669
21.6	0.213756	0.187052	0.317689	0.289339
21.8	0.214733	0.188009	0.319867	0.291196
22	0.216025	0.188806	0.321805	0.292784
22.2	0.21689	0.189989	0.323584	0.29448
22.4	0.218158	0.190759	0.326176	0.296153
22.6	0.218825	0.19164	0.328145	0.298191
22.8	0.220137	0.192485	0.330098	0.299384
23	0.220932	0.19313	0.33177	0.300818
23.2	0.221956	0.194329	0.333975	0.302256
23.4	0.222781	0.195472	0.335778	0.303462
23.6	0.22364	0.196373	0.337766	0.30558
23.8	0.224192	0.196899	0.339671	0.307096
24	0.224985	0.198004	0.341307	0.308776
24.2	0.225904	0.198671	0.343089	0.310608
24.4	0.226977	0.199232	0.34493	0.311864
24.6	0.2281	0.199615	0.346632	0.313406
24.8	0.229253	0.200349	0.34823	0.314942
25	0.230013	0.201298	0.349828	0.3161
25.2	0.23107	0.202134	0.351435	0.317763
25.4	0.232362	0.202607	0.352939	0.319751
25.6	0.233122	0.2035	0.354369	0.321631
25.8	0.233796	0.204548	0.35607	0.322856
26	0.234948	0.205204	0.35776	0.323798
26.2	0.235937	0.206044	0.359518	0.325335
26.4	0.236895	0.206713	0.361436	0.326832
26.6	0.237468	0.207536	0.362883	0.328373
26.8	0.238587	0.208404	0.364488	0.329392
27	0.238991	0.209336	0.366278	0.330866
27.2	0.239755	0.210346	0.368115	0.33208
27.4	0.240204	0.210679	0.369458	0.333167
27.6	0.241109	0.211543	0.371256	0.334229
27.8	0.241864	0.21221	0.372851	0.335187
28	0.243143	0.213052	0.374341	0.336593
28.2	0.244243	0.213871	0.375966	0.337728
28.4	0.245337	0.214618	0.377931	0.338876
28.6	0.2463	0.215236	0.379389	0.340289
28.8	0.24711	0.216197	0.380681	0.341418
29	0.248071	0.216741	0.382383	0.342355
29.2	0.248559	0.217309	0.384119	0.34371
29.4	0.249516	0.217839	0.38547	0.345192
29.6	0.250141	0.21902	0.386925	0.346714
29.8	0.250774	0.219757	0.388851	0.347779
30	0.251776	0.220002	0.390722	0.34874
30.2	0.252893	0.220615	0.392679	0.349945
30.4	0.253616	0.221261	0.394423	0.351102
30.6	0.253995	0.221767	0.395678	0.352389
30.8	0.255066	0.221977	0.397574	0.353512
31	0.255438	0.222123	0.399498	0.354557
31.2	0.256303	0.22247	0.401091	0.355677
31.4	0.257133	0.222695	0.402561	0.356607
31.6	0.25799	0.223598	0.404629	0.358026
31.8	0.258632	0.224027	0.405953	0.359762
32	0.259127	0.224108	0.407665	0.361244
32.2	0.259827	0.225052	0.409306	0.362521
32.4	0.260593	0.225177	0.411132	0.364064
32.6	0.261386	0.225693	0.412639	0.365414
32.8	0.262263	0.226299	0.414186	0.366878
33	0.262945	0.226821	0.415841	0.368461
33.2	0.263527	0.227871	0.417099	0.370332
33.4	0.264211	0.228708	0.418553	0.371603
33.6	0.264885	0.229889	0.419832	0.372677
33.8	0.265224	0.230687	0.421165	0.373383
34	0.2662	0.231353	0.422264	0.374329
34.2	0.267147	0.232348	0.423539	0.375197
34.4	0.267623	0.232751	0.424533	0.375802
34.6	0.26812	0.233062	0.425544	0.376551
34.8	0.26886	0.233313	0.426937	0.377544
35	0.269116	0.233664	0.428293	0.378215
35.2	0.269443	0.234443	0.429542	0.379436
35.4	0.270052	0.234874	0.430931	0.380772
35.6	0.270101	0.235421	0.433005	0.382435
35.8	0.270381	0.235632	0.43419	0.383559
36	0.270796	0.235332	0.435959	0.384541
36.2	0.271582	0.235754	0.437591	0.385721
36.4	0.271974	0.235732	0.4391	0.387118
36.6	0.272601	0.236138	0.440619	0.388529
36.8	0.273128	0.236783	0.441821	0.389682
37	0.27397	0.237377	0.442699	0.390911
37.2	0.274382	0.238381	0.443779	0.391935
37.4	0.27473	0.239162	0.445406	0.392821
37.6	0.275686	0.2401	0.446692	0.393487
37.8	0.275882	0.240861	0.447938	0.394201
38	0.277244	0.241835	0.449048	0.395055
38.2	0.277909	0.242724	0.450235	0.395621
38.4	0.278485	0.242801	0.451232	0.396069
38.6	0.279317	0.243459	0.452104	0.397021
38.8	0.279775	0.243871	0.4537	0.397913
39	0.280253	0.244548	0.454857	0.398838
39.2	0.280663	0.245278	0.45599	0.400343
39.4	0.281435	0.245395	0.456877	0.401481
39.6	0.282014	0.245616	0.458278	0.402435
39.8	0.282466	0.245782	0.458927	0.403108
40	0.282855	0.24556	0.45997	0.404139
40.2	0.283073	0.245797	0.46102	0.405159
40.4	0.283636	0.246267	0.461822	0.406487
40.6	0.28396	0.246521	0.4628	0.407093
40.8	0.284511	0.247075	0.463673	0.407858
41	0.284907	0.247518	0.464315	0.40896
41.2	0.284988	0.247899	0.465467	0.409952
41.4	0.285505	0.248074	0.466847	0.410923
41.6	0.286022	0.248627	0.467803	0.411227
41.8	0.28668	0.249121	0.468797	0.412291
42	0.287603	0.249764	0.469798	0.413249
42.2	0.288103	0.249743	0.47086	0.414071
42.4	0.288572	0.249989	0.471682	0.414882
42.6	0.289322	0.249901	0.47249	0.415698
42.8	0.28971	0.250414	0.473894	0.416507
43	0.290393	0.251122	0.474512	0.417633
43.2	0.291004	0.251361	0.476227	0.418733
43.4	0.291698	0.251463	0.477069	0.419169
43.6	0.292236	0.251708	0.478184	0.41993
43.8	0.292419	0.252313	0.479278	0.42058
44	0.293232	0.252322	0.480212	0.421037
44.2	0.294062	0.252864	0.481142	0.421378
44.4	0.294379	0.253553	0.482083	0.421771
44.6	0.294299	0.254494	0.483264	0.422249
44.8	0.295271	0.255444	0.484344	0.423468
45	0.295393	0.255907	0.485346	0.424701
45.2	0.295714	0.25679	0.48676	0.425873
45.4	0.296093	0.257313	0.487878	0.427188
45.6	0.296232	0.258169	0.48881	0.428083
45.8	0.296879	0.258966	0.490055	0.429458
46	0.296883	0.259345	0.491038	0.430224
46.2	0.29713	0.259445	0.492072	0.430813
46.4	0.297103	0.259507	0.493034	0.431853
46.6	0.297625	0.259327	0.494288	0.432257
46.8	0.29762	0.260456	0.495454	0.432804
47	0.297912	0.260605	0.496178	0.4336
47.2	0.298737	0.260526	0.497628	0.434214
47.4	0.299016	0.260687	0.498092	0.434165
47.6	0.299513	0.260655	0.499165	0.434644
47.8	0.30017	0.260634	0.5001	0.434792
48	0.301111	0.260753	0.500798	0.434944
48.2	0.301564	0.261231	0.501686	0.435213
48.4	0.301581	0.261493	0.502894	0.435743
48.6	0.302351	0.26227	0.50441	0.43657
48.8	0.303139	0.262522	0.505507	0.437344
49	0.303127	0.262536	0.506531	0.438165
49.2	0.303583	0.262818	0.507634	0.438947
49.4	0.303955	0.263028	0.508575	0.439852
49.6	0.304387	0.263419	0.509175	0.44054
49.8	0.305023	0.26367	0.510143	0.441286
50	0.305091	0.263375	0.510669	0.441908
50.2	0.305168	0.26333	0.511893	0.44264
50.4	0.305388	0.26342	0.512781	0.443943
50.6	0.305509	0.264001	0.513523	0.444346
50.8	0.305943	0.264702	0.51413	0.445573
51	0.306278	0.264887	0.514626	0.446421
51.2	0.307153	0.26533	0.515846	0.447255
51.4	0.306873	0.265828	0.516571	0.448102
51.6	0.307425	0.266484	0.517497	0.448926
51.8	0.307809	0.26696	0.5182	0.449554
52	0.308093	0.26762	0.519278	0.450326
52.2	0.308169	0.267724	0.520051	0.45093
52.4	0.308078	0.268085	0.521263	0.451739
52.6	0.308425	0.268832	0.522161	0.452289
52.8	0.308886	0.268919	0.522893	0.453017
53	0.309275	0.269027	0.523873	0.453816
53.2	0.310141	0.268969	0.524828	0.45442
53.4	0.310632	0.269292	0.525625	0.455169
53.6	0.311218	0.269385	0.526336	0.455634
53.8	0.311503	0.269385	0.52732	0.456123
54	0.311635	0.269378	0.527997	0.457092
54.2	0.311672	0.269649	0.529246	0.457774
54.4	0.311748	0.26997	0.530231	0.458578
54.6	0.31186	0.270321	0.530985	0.459043
54.8	0.31238	0.270371	0.531769	0.459565
55	0.312183	0.270651	0.532428	0.459979
55.2	0.312704	0.271392	0.533184	0.460709
55.4	0.312766	0.271816	0.533507	0.461127
55.6	0.313565	0.27208	0.5339	0.461272
55.8	0.313879	0.272054	0.534642	0.461855
56	0.314253	0.272167	0.535328	0.462479
56.2	0.314157	0.272113	0.535796	0.463029
56.4	0.314417	0.272426	0.53657	0.463417
56.6	0.315067	0.272704	0.537365	0.463577
56.8	0.315503	0.272357	0.538473	0.464078
57	0.316083	0.272286	0.539407	0.464542
57.2	0.316697	0.272231	0.539944	0.464794
57.4	0.31657	0.272346	0.540568	0.465521
57.6	0.316845	0.272386	0.541705	0.465829
57.8	0.3166	0.272632	0.542475	0.46643
58	0.31657	0.272776	0.543216	0.466827
58.2	0.316716	0.273117	0.544262	0.467219
58.4	0.31687	0.273524	0.544886	0.467709
58.6	0.317254	0.274119	0.545428	0.468146
58.8	0.317713	0.274727	0.546008	0.46869
59	0.317966	0.27582	0.546564	0.469523
59.2	0.318382	0.276302	0.546785	0.47019
59.4	0.318974	0.276485	0.547088	0.470703
59.6	0.319454	0.276456	0.547545	0.471236
59.8	0.319933	0.277038	0.548221	0.471834
60	0.320602	0.277443	0.548726	0.472688
60.2	0.320539	0.277465	0.549404	0.473303
60.4	0.321103	0.277722	0.550003	0.473908
60.6	0.321659	0.277644	0.550914	0.474511
60.8	0.321766	0.277191	0.55128	0.475276
61	0.322478	0.27721	0.551835	0.475643
61.2	0.322458	0.276857	0.55247	0.476335
61.4	0.322041	0.276837	0.553276	0.477076
61.6	0.322151	0.276701	0.554285	0.47742
61.8	0.322128	0.276945	0.554909	0.477817
62	0.322372	0.276918	0.555659	0.478321
62.2	0.322517	0.277187	0.556527	0.478603
62.4	0.322652	0.277992	0.556953	0.479214
62.6	0.323228	0.27838	0.557841	0.479785
62.8	0.323616	0.278744	0.558305	0.480403
63	0.323469	0.279278	0.558557	0.48069
63.2	0.323542	0.27911	0.559347	0.481382
63.4	0.324134	0.279501	0.560152	0.481885
63.6	0.32426	0.279615	0.560658	0.482428
63.8	0.324775	0.28011	0.561194	0.483421
64	0.325156	0.280257	0.561922	0.484381
64.2	0.325605	0.280221	0.562451	0.48503
64.4	0.326001	0.280637	0.563095	0.485631
64.6	0.326263	0.280745	0.563869	0.486079
64.8	0.326731	0.281129	0.564546	0.486515
65	0.327539	0.281172	0.565395	0.487019
65.2	0.327677	0.28109	0.566268	0.487632
65.4	0.327782	0.281765	0.56714	0.488269
65.6	0.328301	0.281544	0.567987	0.488413
65.8	0.328672	0.281879	0.568663	0.488337
66	0.329028	0.282084	0.569388	0.488914
66.2	0.329446	0.282252	0.570132	0.48897
66.4	0.330126	0.283288	0.570605	0.489321
66.6	0.330626	0.283422	0.571183	0.489757
66.8	0.33079	0.283642	0.571587	0.490593
67	0.330659	0.283804	0.572039	0.491193
67.2	0.331059	0.283662	0.573028	0.491589
67.4	0.331212	0.28393	0.573438	0.492442
67.6	0.330883	0.284003	0.573579	0.492918
67.8	0.331177	0.283786	0.574235	0.493672
68	0.331001	0.284247	0.574918	0.49418
68.2	0.330996	0.284743	0.575747	0.494579
68.4	0.330544	0.285173	0.576422	0.494913
68.6	0.330449	0.285388	0.577036	0.495304
68.8	0.330814	0.285904	0.577705	0.495922
69	0.330537	0.285981	0.578373	0.496262
69.2	0.330532	0.286305	0.579216	0.496171
69.4	0.33022	0.286241	0.579945	0.496727
69.6	0.330332	0.286373	0.580337	0.496677
69.8	0.330694	0.286825	0.580705	0.496919
70	0.33107	0.287069	0.581442	0.497627
70.2	0.331306	0.287407	0.582117	0.497634
70.4	0.331714	0.28802	0.582318	0.497703
70.6	0.331953	0.287752	0.582375	0.498361
70.8	0.332531	0.287931	0.58293	0.498648
71	0.333077	0.287786	0.583293	0.49871
71.2	0.333689	0.287567	0.583891	0.4986
71.4	0.333828	0.287493	0.58437	0.49966
71.6	0.334139	0.287334	0.58459	0.499696
71.8	0.334653	0.286989	0.585285	0.49999
72	0.334662	0.287125	0.586006	0.500133
72.2	0.334854	0.286784	0.586535	0.500299
72.4	0.335144	0.286566	0.586684	0.500653
72.6	0.335264	0.286598	0.587185	0.501033
72.8	0.335402	0.286808	0.587811	0.501283
73	0.335497	0.286735	0.588798	0.501608
73.2	0.335874	0.287049	0.58927	0.502093
73.4	0.3359	0.287086	0.589449	0.503015
73.6	0.336497	0.287709	0.59015	0.503343
73.8	0.33688	0.287744	0.590854	0.503862
74	0.33692	0.288088	0.59164	0.504327
74.2	0.337149	0.288231	0.592124	0.50444
74.4	0.337412	0.288782	0.592864	0.504912
74.6	0.337748	0.289036	0.593297	0.505143
74.8	0.338162	0.28973	0.594256	0.505558
75	0.338863	0.289706	0.594896	0.506175
75.2	0.339019	0.29027	0.595656	0.506551
75.4	0.339253	0.290701	0.596083	0.507115
75.6	0.339461	0.290626	0.596389	0.507291
75.8	0.339654	0.29064	0.596876	0.507616
76	0.339825	0.290513	0.597344	0.507974
76.2	0.339833	0.290705	0.597641	0.508372
76.4	0.340162	0.291039	0.598058	0.508651
76.6	0.340192	0.291395	0.598619	0.508834
76.8	0.340468	0.291389	0.598684	0.509127
77	0.340856	0.291381	0.598925	0.5101
77.2	0.340947	0.291304	0.599128	0.510622
77.4	0.341199	0.291021	0.599116	0.511284
77.6	0.341496	0.290724	0.6002	0.511692
77.8	0.341738	0.290424	0.60043	0.512046
78	0.341897	0.290561	0.601161	0.512398
78.2	0.341714	0.290492	0.602087	0.51248
78.4	0.341961	0.290556	0.603089	0.512869
78.6	0.341835	0.29031	0.603639	0.512956
78.8	0.341728	0.290342	0.604387	0.513209
79	0.341832	0.290326	0.605061	0.513038
79.2	0.341308	0.290686	0.606015	0.512982
79.4	0.341126	0.290647	0.606521	0.513186
79.6	0.340872	0.290923	0.607072	0.513693
79.8	0.340769	0.291459	0.60741	0.513731
80	0.340607	0.291832	0.607845	0.513748
80.2	0.340435	0.292473	0.608583	0.513902
80.4	0.340355	0.292975	0.608541	0.51429
80.6	0.34062	0.293394	0.608525	0.514847
80.8	0.340777	0.293587	0.608141	0.515516
81	0.34081	0.293657	0.608242	0.516143
81.2	0.341036	0.293591	0.608422	0.516488
81.4	0.341482	0.293899	0.608396	0.517034
81.6	0.341927	0.293886	0.608938	0.517386
81.8	0.342297	0.294098	0.609133	0.517825
82	0.342544	0.294277	0.609861	0.518301
82.2	0.342891	0.294439	0.610319	0.518455
82.4	0.343402	0.294043	0.610392	0.518843
82.6	0.343327	0.294011	0.610653	0.518949
82.8	0.343227	0.293981	0.611045	0.519027
83	0.343279	0.294446	0.611763	0.518725
83.2	0.343317	0.294734	0.612262	0.518989
83.4	0.343501	0.294934	0.612607	0.51934
83.6	0.343655	0.295382	0.613027	0.519585
83.8	0.343853	0.295508	0.613654	0.519419
84	0.344189	0.295517	0.614333	0.519801
84.2	0.344493	0.295844	0.614959	0.520081
84.4	0.344748	0.295868	0.615147	0.52075
84.6	0.34509	0.296092	0.615596	0.520956
84.8	0.345162	0.296369	0.61605	0.521017
85	0.345389	0.296429	0.616472	0.521564
85.2	0.345675	0.296677	0.617027	0.521899
85.4	0.346018	0.297125	0.617399	0.522275
85.6	0.34585	0.297421	0.617952	0.52265
85.8	0.345694	0.297981	0.618701	0.522987
86	0.346056	0.298291	0.619364	0.523502
86.2	0.34604	0.298519	0.620003	0.523592
86.4	0.345844	0.298741	0.620489	0.524167
86.6	0.346028	0.298974	0.62103	0.524422
86.8	0.346015	0.298695	0.621572	0.524602
87	0.346489	0.29867	0.621856	0.52468
87.2	0.346923	0.298444	0.622268	0.524967
87.4	0.347139	0.298314	0.6229	0.524971
87.6	0.347826	0.298318	0.62326	0.525265
87.8	0.34874	0.297947	0.623903	0.525338
88	0.34925	0.297751	0.624038	0.525336
88.2	0.349428	0.297818	0.624177	0.525324
88.4	0.349639	0.297585	0.62458	0.525612
88.6	0.34973	0.29783	0.624536	0.525591
88.8	0.350257	0.297779	0.62479	0.525881
89	0.350355	0.297964	0.624802	0.526425
89.2	0.350245	0.298	0.624759	0.526572
89.4	0.350618	0.297736	0.624628	0.526634
89.6	0.350276	0.298351	0.62511	0.527039
89.8	0.350185	0.298448	0.625657	0.527286
90	0.350153	0.298366	0.626425	0.527589
90.2	0.349707	0.298605	0.627078	0.527767
90.4	0.349882	0.298941	0.627299	0.528194
90.6	0.349941	0.298773	0.62771	0.528317
90.8	0.34943	0.298532	0.628063	0.528812
91	0.349252	0.298577	0.628527	0.528982
91.2	0.349317	0.298867	0.628984	0.529208
91.4	0.349191	0.299313	0.629392	0.529021
91.6	0.349368	0.299934	0.629675	0.529369
91.8	0.349261	0.300286	0.630241	0.529372
92	0.348943	0.300627	0.630275	0.529661
92.2	0.34915	0.300768	0.630792	0.53025
92.4	0.348929	0.300954	0.631481	0.530573
92.6	0.349058	0.300832	0.631829	0.530851
92.8	0.349267	0.30053	0.632174	0.531667
93	0.349441	0.300809	0.632381	0.532146
93.2	0.35006	0.300564	0.632402	0.532355
93.4	0.350859	0.300509	0.633009	0.532643
93.6	0.351103	0.301037	0.633711	0.533087
93.8	0.351391	0.300411	0.634151	0.533189
94	0.351745	0.300407	0.634718	0.533585
94.2	0.351861	0.300537	0.634876	0.534303
94.4	0.352544	0.300454	0.635498	0.534708
94.6	0.35264	0.300462	0.636062	0.535221
94.8	0.352638	0.30008	0.636326	0.535728
95	0.352947	0.299964	0.636652	0.535567
95.2	0.353114	0.300055	0.636591	0.535829
95.4	0.353094	0.300816	0.636712	0.535732
95.6	0.353312	0.300757	0.636689	0.535976
95.8	0.353524	0.300807	0.636889	0.536601
96	0.353909	0.300909	0.636959	0.536937
96.2	0.354322	0.300908	0.637005	0.53714
96.4	0.353874	0.301155	0.636975	0.537229
96.6	0.354169	0.30097	0.636834	0.537416
96.8	0.353985	0.300813	0.636879	0.538078
97	0.354134	0.301313	0.63716	0.537802
97.2	0.354331	0.301515	0.63762	0.537839
97.4	0.354181	0.302074	0.63787	0.538228
97.6	0.354242	0.302251	0.638112	0.538017
97.8	0.354033	0.30181	0.638419	0.538123
98	0.353982	0.301726	0.639002	0.538472
98.2	0.353988	0.301923	0.63954	0.538999
98.4	0.354659	0.301877	0.640517	0.539088
98.6	0.355014	0.301739	0.641191	0.539112
98.8	0.354989	0.301644	0.642056	0.53924
99	0.355585	0.301815	0.642369	0.539258
99.2	0.355565	0.302215	0.642883	0.539697
99.4	0.356103	0.302559	0.643402	0.539798
99.6	0.356595	0.302143	0.643842	0.540058
99.8	0.357001	0.302796	0.643961	0.540738
100	0.357296	0.303101	0.644172	0.540794
100.2	0.357662	0.303284	0.644424	0.541354
100.4	0.357488	0.303182	0.644823	0.541929
100.6	0.357539	0.303173	0.64528	0.542211
100.8	0.357109	0.303213	0.645416	0.54256
101	0.357043	0.304019	0.645729	0.542464
101.2	0.357209	0.304361	0.645895	0.542789
101.4	0.356829	0.30479	0.645984	0.542919
101.6	0.356683	0.30478	0.646271	0.542749
101.8	0.356258	0.304358	0.646517	0.542871
102	0.356273	0.304356	0.646945	0.543252
102.2	0.356361	0.304617	0.647144	0.543764
102.4	0.356533	0.304659	0.647709	0.543739
102.6	0.356509	0.3046	0.648069	0.543844
102.8	0.356615	0.30446	0.648219	0.543932
103	0.357311	0.304245	0.648082	0.544242
103.2	0.357054	0.304119	0.648508	0.544607
103.4	0.357614	0.303698	0.648307	0.544496
103.6	0.357422	0.303717	0.6485	0.544932
103.8	0.357331	0.303529	0.64873	0.544926
104	0.357789	0.30338	0.64935	0.54526
104.2	0.357995	0.30356	0.64975	0.545664
104.4	0.357964	0.303394	0.649834	0.545872
104.6	0.358404	0.303309	0.65029	0.545777
104.8	0.358802	0.303281	0.650271	0.545946
105	0.359182	0.303699	0.65096	0.546418
105.2	0.35935	0.303928	0.651371	0.546408
105.4	0.359062	0.304247	0.651756	0.546415
105.6	0.359354	0.30446	0.651951	0.546403
105.8	0.359509	0.304531	0.652427	0.546598
106	0.359634	0.304832	0.65248	0.547046
106.2	0.359781	0.30547	0.652755	0.547238
106.4	0.360054	0.305858	0.653468	0.547616
106.6	0.360311	0.305942	0.653597	0.548214
106.8	0.360222	0.305795	0.653693	0.548551
107	0.360123	0.306114	0.654079	0.548804
107.2	0.359885	0.305943	0.654202	0.548936
107.4	0.359851	0.306073	0.654489	0.548735
107.6	0.359582	0.30603	0.654988	0.548835
107.8	0.359575	0.306061	0.65525	0.548806
108	0.359852	0.306685	0.655285	0.549468
108.2	0.360137	0.306949	0.655352	0.549866
108.4	0.360339	0.306386	0.655488	0.550016
108.6	0.360777	0.305651	0.65568	0.550327
108.8	0.360615	0.305533	0.655433	0.550904
109	0.360653	0.305082	0.655701	0.551006
109.2	0.360977	0.30479	0.655824	0.550855
109.4	0.36123	0.304543	0.655766	0.550857
109.6	0.36177	0.304157	0.656262	0.550998
109.8	0.36172	0.304185	0.656771	0.551265
110	0.361886	0.304634	0.657125	0.55158
110.2	0.362006	0.304717	0.658291	0.551733
110.4	0.362506	0.304792	0.659199	0.552273
110.6	0.362561	0.304801	0.659443	0.552293
110.8	0.362528	0.30484	0.659939	0.552014
111	0.362899	0.305161	0.660452	0.552078
111.2	0.363025	0.304885	0.660763	0.552299
111.4	0.36315	0.305006	0.661543	0.552433
111.6	0.363484	0.30537	0.661746	0.552857
111.8	0.363666	0.305818	0.661825	0.553285
112	0.363946	0.306496	0.662154	0.55366
112.2	0.364211	0.306086	0.662343	0.554179
112.4	0.363805	0.305759	0.662108	0.554286
112.6	0.363418	0.30548	0.661899	0.554464
112.8	0.363187	0.305504	0.661715	0.554255
113	0.363267	0.305178	0.661457	0.554187
113.2	0.36334	0.305332	0.661376	0.554184
113.4	0.362703	0.305246	0.66137	0.553914
113.6	0.362109	0.305259	0.662089	0.55409
113.8	0.361385	0.30566	0.662426	0.553905
114	0.361303	0.30646	0.662806	0.554206
114.2	0.360913	0.306309	0.663421	0.554433
114.4	0.361164	0.306863	0.66351	0.554874
114.6	0.361033	0.306903	0.663642	0.554726
114.8	0.360965	0.306937	0.663855	0.555118
115	0.360515	0.306823	0.663948	0.555439
115.2	0.360512	0.306116	0.664528	0.555718
115.4	0.360889	0.305889	0.665119	0.555528
115.6	0.361409	0.306174	0.665337	0.555689
115.8	0.361865	0.306155	0.665557	0.55563
116	0.361959	0.306499	0.666299	0.555639
116.2	0.362086	0.306497	0.666328	0.555805
116.4	0.362231	0.306961	0.666294	0.555796
116.6	0.362508	0.306773	0.666644	0.555862
116.8	0.363357	0.307118	0.6667	0.55582
117	0.363651	0.30709	0.666723	0.55616
117.2	0.364336	0.307259	0.666986	0.556148
117.4	0.364188	0.307728	0.667293	0.556661
117.6	0.364238	0.308173	0.667484	0.55732
117.8	0.364457	0.308485	0.667653	0.558032
118	0.364475	0.309328	0.66791	0.558973
118.2	0.364466	0.309429	0.66818	0.559556
118.4	0.364499	0.309632	0.668083	0.559749
118.6	0.364185	0.309223	0.66843	0.55954
118.8	0.363933	0.308951	0.668517	0.559822
119	0.363368	0.308505	0.668896	0.559713
119.2	0.363236	0.307947	0.66954	0.559682
119.4	0.363209	0.307778	0.669981	0.559555
119.6	0.363488	0.307902	0.670463	0.559589
119.8	0.363303	0.307933	0.67086	0.559459
120	0.363372	0.308219	0.671232	0.559401
120.2	0.363747	0.308343	0.671109	0.559259
120.4	0.36381	0.308301	0.6715	0.55938
120.6	0.364431	0.308204	0.671943	0.559343
120.8	0.364999	0.308681	0.672127	0.559094
121	0.365541	0.308575	0.672258	0.558827
121.2	0.366152	0.308506	0.672204	0.559267
121.4	0.366427	0.309027	0.672332	0.559822
121.6	0.367021	0.308489	0.672465	0.560072
121.8	0.367365	0.308362	0.672759	0.560267
122	0.367606	0.308745	0.673084	0.560408
122.2	0.368244	0.308248	0.673454	0.560575
122.4	0.368427	0.307845	0.673897	0.560992
122.6	0.368505	0.307923	0.67413	0.56131
122.8	0.368511	0.308193	0.674613	0.561888
123	0.367836	0.308097	0.675099	0.562326
123.2	0.367826	0.307998	0.675231	0.562863
123.4	0.368005	0.308059	0.675372	0.563327
123.6	0.367913	0.308208	0.675592	0.563437
123.8	0.367682	0.308524	0.675697	0.563926
124	0.367635	0.309054	0.675584	0.564343
124.2	0.367493	0.309214	0.675652	0.56438
124.4	0.367037	0.309441	0.676312	0.564261
124.6	0.367126	0.30962	0.676244	0.563841
124.8	0.36711	0.309929	0.676377	0.563638
125	0.367419	0.309895	0.676333	0.563239
125.2	0.367439	0.310323	0.676125	0.56365
125.4	0.367656	0.310667	0.676447	0.563231
125.6	0.367766	0.310454	0.6762	0.562554
125.8	0.367557	0.310819	0.675796	0.561956
126	0.367993	0.310961	0.675866	0.562059
126.2	0.368253	0.31011	0.67586	0.562251
126.4	0.368246	0.310231	0.675662	0.562553
126.6	0.368435	0.310026	0.675462	0.562567
126.8	0.368428	0.309845	0.675588	0.563142
127	0.368237	0.309406	0.675267	0.563988
127.2	0.368537	0.309262	0.67516	0.564847
127.4	0.368388	0.309443	0.674968	0.565361
127.6	0.368129	0.309566	0.675269	0.566443
127.8	0.367873	0.309558	0.675559	0.56749
128	0.367604	0.30974	0.675784	0.568414
128.2	0.367589	0.309727	0.676597	0.568959
128.4	0.367585	0.309796	0.67733	0.568944
128.6	0.367713	0.310091	0.6777	0.569184
128.8	0.368126	0.310456	0.678359	0.569626
129	0.368007	0.31053	0.678675	0.569607
129.2	0.367966	0.310795	0.67919	0.569826
129.4	0.367973	0.310859	0.679611	0.569475
129.6	0.368087	0.310943	0.679418	0.56903
129.8	0.368046	0.310753	0.68022	0.568606
130	0.368307	0.310818	0.680601	0.568342
130.2	0.368168	0.310384	0.680815	0.568195
130.4	0.368224	0.310081	0.681139	0.567626
130.6	0.367983	0.31013	0.681532	0.567371
130.8	0.367795	0.310192	0.681745	0.567384
131	0.367657	0.310622	0.681944	0.567404
131.2	0.367625	0.310986	0.681915	0.567207
131.4	0.367426	0.311213	0.681789	0.566964
131.6	0.367366	0.311178	0.682112	0.567108
131.8	0.367604	0.310787	0.682396	0.567272
132	0.367871	0.311092	0.682459	0.567559
132.2	0.368284	0.31114	0.682851	0.567869
132.4	0.368644	0.310885	0.682898	0.567891
132.6	0.368983	0.310778	0.683104	0.568482
132.8	0.369198	0.31058	0.682779	0.56855
133	0.369203	0.310158	0.683045	0.56876
133.2	0.369884	0.309894	0.683346	0.569003
133.4	0.370301	0.309755	0.683303	0.569324
133.6	0.370039	0.309716	0.683352	0.569433
133.8	0.369885	0.309723	0.68376	0.56967
134	0.370357	0.31012	0.683459	0.570001
134.2	0.37055	0.310022	0.683671	0.570584
134.4	0.370261	0.310039	0.684436	0.57079
134.6	0.369955	0.310626	0.685003	0.57113
134.8	0.369752	0.310729	0.685512	0.571222
135	0.369502	0.311238	0.686009	0.571157
135.2	0.369527	0.31097	0.686203	0.571052
135.4	0.369823	0.310973	0.686476	0.57108
135.6	0.370263	0.311271	0.686783	0.571073
135.8	0.370486	0.311408	0.687109	0.571236
136	0.370467	0.311658	0.687108	0.571583
136.2	0.370423	0.311515	0.687544	0.571775
136.4	0.370372	0.311396	0.687839	0.57168
136.6	0.370526	0.311291	0.687955	0.571172
136.8	0.370527	0.311055	0.688158	0.570677
137	0.3706	0.31089	0.688584	0.570665
137.2	0.370618	0.310934	0.688279	0.570681
137.4	0.370404	0.311024	0.688216	0.570663
137.6	0.370059	0.311077	0.688102	0.570916
137.8	0.370575	0.311222	0.688084	0.571307
138	0.371368	0.311366	0.688206	0.571475
138.2	0.371624	0.31127	0.688544	0.572013
138.4	0.3714	0.311362	0.688903	0.572499
138.6	0.371556	0.311733	0.68922	0.572848
138.8	0.371243	0.311901	0.689208	0.57307
139	0.371627	0.311912	0.689411	0.573378
139.2	0.372253	0.311857	0.689426	0.573657
139.4	0.372752	0.312628	0.68944	0.573963
139.6	0.372535	0.313024	0.689698	0.574047
139.8	0.372599	0.312664	0.689762	0.574226
140	0.37268	0.312755	0.690083	0.574398
140.2	0.372797	0.312667	0.69055	0.574193
140.4	0.373006	0.31265	0.690945	0.57411
140.6	0.372863	0.31228	0.691009	0.573907
140.8	0.372563	0.312361	0.691525	0.573869
141	0.372017	0.312262	0.691516	0.573844
141.2	0.371501	0.312263	0.691622	0.573647
141.4	0.370735	0.312399	0.692215	0.573603
141.6	0.370614	0.312487	0.692274	0.573527
141.8	0.370707	0.31276	0.692275	0.573853
142	0.37056	0.312733	0.692509	0.573935
142.2	0.370436	0.312682	0.692651	0.574075
142.4	0.370269	0.313024	0.692858	0.574446
142.6	0.370499	0.312995	0.693383	0.574477
142.8	0.370459	0.313166	0.693663	0.574611
143	0.371103	0.313254	0.693741	0.57499
143.2	0.371464	0.313473	0.693708	0.575127
143.4	0.37171	0.313649	0.693645	0.575349
143.6	0.371591	0.313483	0.693667	0.575663
143.8	0.372422	0.313474	0.693603	0.575944
144	0.372728	0.313623	0.693513	0.576151
144.2	0.373172	0.313861	0.693182	0.576438
144.4	0.373354	0.313921	0.693063	0.576621
144.6	0.373284	0.314073	0.69288	0.576843
144.8	0.373037	0.314305	0.693105	0.576932
145	0.372793	0.314326	0.693141	0.577363
145.2	0.372531	0.31454	0.693841	0.577444
145.4	0.372333	0.314978	0.694109	0.577561
145.6	0.372642	0.315056	0.69374	0.577361
145.8	0.372311	0.315075	0.693806	0.577613
146	0.372187	0.31521	0.694392	0.577017
146.2	0.372179	0.315141	0.695138	0.57701
146.4	0.372559	0.31505	0.695904	0.577304
146.6	0.373042	0.31489	0.696633	0.576949
146.8	0.373021	0.315343	0.69693	0.577146
147	0.373066	0.314588	0.697037	0.577013
147.2	0.373322	0.314537	0.69742	0.576947
147.4	0.373921	0.314017	0.698064	0.577305
147.6	0.373949	0.314079	0.698506	0.577474
147.8	0.374388	0.313916	0.698579	0.577455
148	0.374613	0.313604	0.698665	0.577526
148.2	0.374818	0.313904	0.699099	0.577699
148.4	0.374692	0.313726	0.699067	0.577661
148.6	0.374746	0.313633	0.699099	0.57776
148.8	0.37475	0.312999	0.699018	0.578028
149	0.374776	0.312409	0.698817	0.57823
149.2	0.374397	0.311805	0.698795	0.578448
149.4	0.374601	0.311721	0.698188	0.578862
149.6	0.374266	0.31151	0.697473	0.578924
149.8	0.37382	0.311124	0.697032	0.579348
150	0.373721	0.310896	0.696651	0.579206
150.2	0.373482	0.31061	0.69614	0.579664
150.4	0.373344	0.310588	0.695661	0.579577
150.6	0.372986	0.310656	0.695246	0.57937
150.8	0.37265	0.311001	0.695251	0.579529
151	0.372648	0.310708	0.695426	0.579546
151.2	0.373355	0.31111	0.69559	0.579649
151.4	0.373642	0.311085	0.696099	0.579974
151.6	0.373308	0.311933	0.696397	0.579547
151.8	0.37355	0.311988	0.697025	0.579437
152	0.374219	0.312252	0.697917	0.579423
152.2	0.374365	0.31287	0.698309	0.579691
152.4	0.374635	0.312904	0.698443	0.579325
152.6	0.375265	0.313344	0.698797	0.579284
152.8	0.375238	0.313472	0.699146	0.579621
153	0.375354	0.313326	0.699956	0.579809
153.2	0.375681	0.313536	0.700358	0.580198
153.4	0.376365	0.313597	0.700833	0.580632
153.6	0.376279	0.313843	0.700756	0.580641
153.8	0.376418	0.314006	0.700699	0.580968
154	0.376517	0.314254	0.700611	0.580559
154.2	0.376516	0.314582	0.700754	0.580857
154.4	0.376668	0.314885	0.701109	0.580946
154.6	0.376667	0.315116	0.701492	0.580995
154.8	0.377067	0.315664	0.701389	0.581208
155	0.376884	0.31594	0.701297	0.581239
155.2	0.377025	0.316143	0.70151	0.581313
155.4	0.376709	0.316451	0.701721	0.58154
155.6	0.376556	0.316834	0.701665	0.581547
155.8	0.376934	0.316555	0.701865	0.581691
156	0.377073	0.316565	0.701675	0.581937
156.2	0.37666	0.316074	0.701334	0.582095
156.4	0.376416	0.31578	0.701556	0.581864
156.6	0.376042	0.315911	0.701741	0.581948
156.8	0.37567	0.315824	0.70193	0.582026
157	0.375491	0.315149	0.702189	0.582356
157.2	0.375479	0.314808	0.70225	0.58252
157.4	0.375563	0.314656	0.702728	0.58286
157.6	0.375282	0.314432	0.702697	0.583193
157.8	0.375329	0.314208	0.702825	0.583376
158	0.375353	0.3138	0.702864	0.583368
158.2	0.375065	0.313741	0.703114	0.583969
158.4	0.375423	0.313713	0.703022	0.583784
158.6	0.375137	0.313645	0.702778	0.583545
158.8	0.375074	0.313822	0.70261	0.583668
159	0.374985	0.313792	0.703008	0.583488
159.2	0.374848	0.313588	0.703014	0.583502
159.4	0.374989	0.313726	0.702855	0.583719
159.6	0.375218	0.313524	0.702339	0.58373
159.8	0.375763	0.31331	0.702286	0.583453
160	0.375783	0.312875	0.701959	0.583305
160.2	0.376137	0.312734	0.702028	0.583463
160.4	0.376561	0.313148	0.702311	0.583433
160.6	0.376818	0.313586	0.702246	0.583445
160.8	0.377191	0.313931	0.702347	0.583454
161	0.377444	0.313763	0.702517	0.584109
161.2	0.378086	0.31367	0.703154	0.584374
161.4	0.378992	0.314183	0.703258	0.584737
161.6	0.379011	0.313952	0.703779	0.585148
161.8	0.379513	0.314336	0.70404	0.585323
162	0.379145	0.314412	0.704618	0.585409
162.2	0.379111	0.314771	0.704981	0.585726
162.4	0.379174	0.314669	0.705014	0.585767
162.6	0.378888	0.314595	0.705344	0.585777
162.8	0.378707	0.314745	0.705749	0.585765
163	0.378326	0.314376	0.706073	0.585415
163.2	0.377718	0.314437	0.705863	0.585374
163.4	0.377437	0.314275	0.705903	0.585423
163.6	0.377197	0.313635	0.705613	0.585052
163.8	0.377283	0.313577	0.706037	0.584775
164	0.376593	0.313225	0.706151	0.584649
164.2	0.376545	0.313022	0.706615	0.585224
164.4	0.376823	0.312852	0.706806	0.585608
164.6	0.376673	0.313002	0.706857	0.585923
164.8	0.37683	0.312547	0.707169	0.586006
165	0.377185	0.31225	0.707134	0.586654
165.2	0.377377	0.312332	0.707397	0.586888
165.4	0.37777	0.312534	0.707243	0.587179
165.6	0.377624	0.312411	0.707756	0.587817
165.8	0.378064	0.312714	0.70778	0.588014
166	0.377914	0.312929	0.707917	0.588277
166.2	0.378413	0.313014	0.708046	0.58873
166.4	0.378347	0.313063	0.708074	0.589156
166.6	0.378892	0.313327	0.708298	0.589001
166.8	0.378771	0.313393	0.708461	0.58913
167	0.378584	0.313481	0.708384	0.588992
167.2	0.378586	0.313768	0.708296	0.589056
167.4	0.378331	0.313886	0.708625	0.588845
167.6	0.378355	0.314005	0.70882	0.588511
167.8	0.378155	0.314086	0.709283	0.588499
168	0.377811	0.313752	0.709779	0.588563
168.2	0.378214	0.313941	0.710188	0.58911
168.4	0.37836	0.314147	0.710272	0.588985
168.6	0.378493	0.314497	0.710578	0.588677
168.8	0.378765	0.31427	0.710364	0.588661
169	0.378783	0.314397	0.710402	0.588756
169.2	0.378923	0.314815	0.710327	0.588733
169.4	0.379327	0.314583	0.710456	0.588796
169.6	0.37971	0.31467	0.710674	0.589022
169.8	0.37973	0.314909	0.710542	0.588914
170	0.379985	0.314677	0.710448	0.589079
170.2	0.379707	0.31459	0.710866	0.589068
170.4	0.379501	0.314593	0.710909	0.589113
170.6	0.379716	0.314648	0.71109	0.58915
170.8	0.379399	0.315033	0.710934	0.589115
171	0.379147	0.315216	0.710955	0.588906
171.2	0.378725	0.315204	0.711158	0.589078
171.4	0.378283	0.315509	0.711663	0.588616
171.6	0.378147	0.315642	0.711733	0.588318
171.8	0.377659	0.315843	0.711947	0.588584
172	0.377419	0.316178	0.712438	0.588644
172.2	0.377449	0.316604	0.712934	0.588406
172.4	0.377222	0.316591	0.713048	0.588252
172.6	0.377644	0.316548	0.713162	0.588407
172.8	0.37771	0.316829	0.713232	0.588318
173	0.377709	0.31706	0.713883	0.588205
173.2	0.378179	0.317144	0.714023	0.588505
173.4	0.378679	0.317086	0.714407	0.589286
173.6	0.379052	0.317185	0.714304	0.589696
173.8	0.378971	0.31751	0.714361	0.589854
174	0.379169	0.317489	0.714501	0.59002
174.2	0.378692	0.317494	0.714227	0.590078
174.4	0.379123	0.317198	0.714087	0.590615
174.6	0.379426	0.317306	0.713974	0.590875
174.8	0.379328	0.317289	0.713949	0.590823
175	0.379168	0.316794	0.713802	0.591017
175.2	0.379274	0.316693	0.71363	0.591121
175.4	0.37934	0.316823	0.713795	0.590987
175.6	0.379501	0.316551	0.713492	0.591219
175.8	0.379388	0.316176	0.713627	0.591436
176	0.379427	0.315974	0.713364	0.591569
176.2	0.37959	0.315479	0.713712	0.591366
176.4	0.379999	0.315158	0.713839	0.591512
176.6	0.380316	0.314851	0.714282	0.591622
176.8	0.380172	0.315235	0.714554	0.591401
177	0.380408	0.314959	0.714927	0.591538
177.2	0.380611	0.31493	0.715021	0.591456
177.4	0.380857	0.315131	0.71528	0.591664
177.6	0.380749	0.315015	0.715416	0.59144
177.8	0.380512	0.315399	0.715619	0.591614
178	0.380502	0.315362	0.715727	0.591837
178.2	0.380553	0.314919	0.715623	0.592013
178.4	0.380785	0.315264	0.715652	0.592066
178.6	0.380879	0.315198	0.715852	0.591969
178.8	0.380749	0.315336	0.715917	0.591791
179	0.380814	0.315009	0.715776	0.591943
179.2	0.380509	0.315202	0.715956	0.59195
179.4	0.380699	0.315435	0.716052	0.59206
179.6	0.380562	0.315506	0.71622	0.591857
179.8	0.380392	0.315369	0.716285	0.592033
180	0.380136	0.315742	0.716195	0.592299
180.2	0.380283	0.315535	0.716926	0.592128
180.4	0.380249	0.315185	0.717012	0.592394
180.6	0.379551	0.315257	0.7166	0.592274
180.8	0.379361	0.315247	0.716551	0.592229
181	0.379631	0.315096	0.716836	0.591983
181.2	0.379801	0.315043	0.71674	0.591858
181.4	0.380031	0.314715	0.716643	0.592378
181.6	0.379657	0.314848	0.716876	0.592448
181.8	0.379149	0.315226	0.717258	0.59291
182	0.379127	0.315306	0.717545	0.593219
182.2	0.379625	0.315547	0.717499	0.593398
182.4	0.379639	0.316039	0.717056	0.593585
182.6	0.380023	0.315864	0.717714	0.593759
182.8	0.380066	0.31599	0.717706	0.593594
183	0.380077	0.316198	0.717762	0.593551
183.2	0.380473	0.316692	0.718302	0.593502
183.4	0.381335	0.316943	0.71848	0.59342
183.6	0.381163	0.31683	0.718589	0.593146
183.8	0.381475	0.316443	0.718655	0.593459
184	0.381671	0.316758	0.718607	0.593193
184.2	0.381636	0.316169	0.718463	0.59317
184.4	0.381741	0.315971	0.718177	0.593141
184.6	0.38192	0.315964	0.718058	0.593006
184.8	0.382421	0.315503	0.718423	0.593018
185	0.382941	0.315402	0.718306	0.593152
185.2	0.38316	0.315118	0.718791	0.593412
185.4	0.38244	0.314949	0.719047	0.593845
185.6	0.381883	0.315016	0.719373	0.594147
185.8	0.381738	0.314859	0.719578	0.594728
186	0.382242	0.314916	0.719585	0.595645
186.2	0.382275	0.314837	0.71977	0.596056
186.4	0.3819	0.314341	0.720159	0.596163
186.6	0.382169	0.314215	0.720533	0.59618
186.8	0.382306	0.314059	0.720391	0.59622
187	0.382395	0.314275	0.720505	0.596017
187.2	0.382976	0.314016	0.720739	0.596142
187.4	0.382748	0.314663	0.720317	0.596231
187.6	0.382506	0.314691	0.720414	0.595755
187.8	0.382469	0.315091	0.720435	0.595799
188	0.38243	0.31565	0.720338	0.595909
188.2	0.382181	0.315374	0.720444	0.595891
188.4	0.382302	0.316126	0.720447	0.59586
188.6	0.381887	0.316215	0.720349	0.595961
188.8	0.382002	0.316574	0.720644	0.596296
189	0.382394	0.316664	0.720844	0.596915
189.2	0.38217	0.316336	0.721241	0.596952
189.4	0.381803	0.316208	0.721251	0.597156
189.6	0.382092	0.315531	0.721334	0.596834
189.8	0.382393	0.315077	0.721578	0.596727
190	0.382701	0.314624	0.72217	0.596935
190.2	0.382482	0.314332	0.722454	0.596448
190.4	0.382692	0.313896	0.722518	0.596258
190.6	0.382828	0.313718	0.722235	0.596258
190.8	0.382835	0.31352	0.722367	0.596052
191	0.382928	0.313358	0.722069	0.595513
191.2	0.383087	0.313147	0.722097	0.595655
191.4	0.38303	0.313461	0.722165	0.595443
191.6	0.383108	0.313394	0.722375	0.595393
191.8	0.382855	0.313731	0.722306	0.595878
192	0.382947	0.314173	0.722895	0.595941
192.2	0.382971	0.314281	0.72319	0.596067
192.4	0.383177	0.315041	0.723146	0.596341
192.6	0.383002	0.315338	0.723524	0.59661
192.8	0.383189	0.315665	0.724025	0.597131
193	0.383069	0.315845	0.724086	0.597376
193.2	0.382913	0.316116	0.724418	0.597328
193.4	0.382922	0.31582	0.724793	0.59714
193.6	0.383275	0.315741	0.725125	0.597135
193.8	0.383523	0.31586	0.725206	0.597458
194	0.383509	0.315905	0.725263	0.597641
194.2	0.383126	0.316127	0.72492	0.597902
194.4	0.383083	0.315947	0.72462	0.598329
194.6	0.382553	0.31595	0.72439	0.598249
194.8	0.382481	0.315651	0.724398	0.598493
195	0.382296	0.315406	0.724278	0.59864
195.2	0.382122	0.315434	0.724449	0.599008
195.4	0.38206	0.3155	0.724064	0.599036
195.6	0.382222	0.315673	0.724031	0.599203
195.8	0.382278	0.315743	0.724406	0.599445
196	0.382781	0.315896	0.724693	0.599154
196.2	0.382937	0.315963	0.724499	0.599298
196.4	0.38283	0.316202	0.724311	0.59922
196.6	0.382155	0.316612	0.724573	0.599121
196.8	0.382184	0.316962	0.724523	0.59938
197	0.382144	0.317202	0.724583	0.599325
197.2	0.382228	0.317225	0.724712	0.599144
197.4	0.382437	0.316721	0.724697	0.599067
197.6	0.382202	0.316946	0.724952	0.599137
197.8	0.382033	0.316978	0.724842	0.598994
198	0.382132	0.316926	0.724927	0.598723
198.2	0.381994	0.316837	0.724897	0.598763
198.4	0.382031	0.316943	0.724911	0.59855
198.6	0.381934	0.317099	0.725027	0.598402
198.8	0.382169	0.316992	0.725219	0.598994
199	0.382032	0.31676	0.725325	0.599125
199.2	0.38249	0.316431	0.725379	0.599222
199.4	0.382378	0.31602	0.725261	0.599428
199.6	0.382315	0.315622	0.725657	0.59954
199.8	0.38257	0.315395	0.725744	0.599787
200	0.382672	0.315714	0.725797	0.599326
200.2	0.382533	0.315729	0.725739	0.599557
200.4	0.382435	0.315466	0.725749	0.599829
200.6	0.382666	0.315766	0.725884	0.59958
200.8	0.382837	0.31579	0.725954	0.600024
201	0.382697	0.31542	0.725819	0.599926
201.2	0.38234	0.315453	0.725873	0.599905
201.4	0.382617	0.315707	0.726188	0.599898
201.6	0.38236	0.315922	0.726538	0.599751
201.8	0.382749	0.316236	0.726642	0.599545
202	0.383238	0.316203	0.726662	0.599479
202.2	0.383594	0.316317	0.726536	0.599381
202.4	0.383849	0.316619	0.726791	0.599108
202.6	0.384094	0.316802	0.727097	0.599319
202.8	0.384223	0.317136	0.727066	0.599486
203	0.384372	0.316572	0.727321	0.599521
203.2	0.384452	0.316455	0.727448	0.599412
203.4	0.384163	0.316309	0.727761	0.599538
203.6	0.384266	0.316146	0.72832	0.599607
203.8	0.385171	0.316244	0.728962	0.599739
204	0.385122	0.316946	0.729317	0.600048
204.2	0.38499	0.316475	0.729313	0.60062
204.4	0.384841	0.31613	0.729519	0.600921
204.6	0.384658	0.316588	0.729483	0.600998
204.8	0.384145	0.316739	0.729616	0.601372
205	0.384018	0.316768	0.729475	0.601628
205.2	0.383604	0.316801	0.72978	0.601524
205.4	0.384126	0.316875	0.729961	0.601291
205.6	0.384164	0.316224	0.729876	0.601169
205.8	0.384123	0.31605	0.729621	0.600873
206	0.384634	0.316235	0.729192	0.600668
206.2	0.385002	0.316451	0.729142	0.600124
206.4	0.384737	0.316699	0.729409	0.599949
206.6	0.38483	0.316824	0.729506	0.600041
206.8	0.385025	0.317053	0.72893	0.599792
207	0.385477	0.31667	0.728541	0.599876
207.2	0.385477	0.316485	0.728478	0.600112
207.4	0.385688	0.316555	0.728883	0.600426
207.6	0.385534	0.316777	0.729096	0.601139
207.8	0.385951	0.316671	0.729328	0.601533
208	0.385504	0.317145	0.728955	0.602075
208.2	0.385198	0.316768	0.728933	0.602107
208.4	0.384868	0.316584	0.729051	0.602659
208.6	0.384544	0.317009	0.729056	0.602459
208.8	0.38443	0.317165	0.729339	0.602584
209	0.384239	0.316558	0.729564	0.602948
209.2	0.384029	0.316081	0.730347	0.602765
209.4	0.384011	0.316288	0.73037	0.602587
209.6	0.383746	0.31604	0.730644	0.602629
209.8	0.383496	0.316429	0.730897	0.602469
210	0.383682	0.316945	0.731165	0.602195
210.2	0.383325	0.316955	0.73176	0.602087
210.4	0.382429	0.317174	0.732253	0.602411
210.6	0.382615	0.317047	0.732473	0.602588
210.8	0.382892	0.317187	0.732399	0.602602
211	0.382814	0.316988	0.732242	0.602711
211.2	0.382616	0.316761	0.732573	0.602964
211.4	0.382857	0.31691	0.732583	0.602929
211.6	0.383047	0.317134	0.732111	0.603315
211.8	0.383727	0.317175	0.73215	0.603653
212	0.3841	0.317482	0.732159	0.603936
212.2	0.384412	0.3172	0.732248	0.604266
212.4	0.38478	0.316842	0.732163	0.604553
212.6	0.384929	0.317238	0.732011	0.60456
212.8	0.38498	0.317505	0.731809	0.604795
213	0.385067	0.317411	0.732242	0.605053
213.2	0.385569	0.317523	0.732323	0.605153
213.4	0.385764	0.317951	0.73205	0.605052
213.6	0.385924	0.31767	0.732194	0.605105
213.8	0.38618	0.317782	0.732409	0.605159
214	0.386052	0.31758	0.732429	0.605107
214.2	0.385476	0.317562	0.732518	0.605134
214.4	0.385371	0.31746	0.732565	0.605113
214.6	0.385661	0.316964	0.732432	0.604945
214.8	0.385304	0.316799	0.732388	0.604946
215	0.384744	0.31652	0.732133	0.605102
215.2	0.384875	0.316214	0.732107	0.605089
215.4	0.385008	0.316565	0.732343	0.60529
215.6	0.384896	0.317151	0.732333	0.60537
215.8	0.384561	0.316997	0.732783	0.605559
216	0.384506	0.317382	0.73278	0.605485
216.2	0.384473	0.317302	0.732623	0.605718
216.4	0.384492	0.317707	0.732307	0.605232
216.6	0.384264	0.318295	0.732313	0.605465
216.8	0.384315	0.318308	0.732326	0.60507
217	0.384725	0.318102	0.732654	0.605252
217.2	0.385066	0.318105	0.73259	0.60519
217.4	0.385048	0.318227	0.732694	0.605192
217.6	0.385439	0.318087	0.73263	0.60517
217.8	0.38593	0.317811	0.73287	0.605457
218	0.385894	0.317785	0.732795	0.605795
218.2	0.385984	0.317927	0.733136	0.605492
218.4	0.386133	0.317393	0.733417	0.605642
218.6	0.386247	0.317023	0.733778	0.60576
218.8	0.386324	0.316806	0.734175	0.605959
219	0.386633	0.316645	0.73444	0.605954
219.2	0.387002	0.316564	0.734975	0.605882
219.4	0.387634	0.316778	0.735392	0.606252
219.6	0.387669	0.316717	0.735167	0.606189
219.8	0.387845	0.316269	0.735111	0.605929
220	0.388169	0.316786	0.73476	0.606172
220.2	0.388512	0.316754	0.734664	0.606302
220.4	0.388623	0.31732	0.734554	0.60589
220.6	0.388817	0.31756	0.734738	0.606427
220.8	0.389	0.317272	0.734702	0.606586
221	0.389282	0.317594	0.734667	0.606394
221.2	0.389068	0.318033	0.73457	0.606638
221.4	0.389174	0.317998	0.7346	0.606666
221.6	0.38923	0.318111	0.734849	0.606823
221.8	0.388999	0.317911	0.734896	0.607331
222	0.388787	0.318262	0.734855	0.607454
222.2	0.388591	0.318181	0.734985	0.607146
222.4	0.388145	0.318128	0.735123	0.60758
222.6	0.388072	0.318033	0.735237	0.607701
222.8	0.38809	0.317776	0.735559	0.607926
223	0.388162	0.317483	0.73576	0.608144
223.2	0.388185	0.317072	0.735726	0.608408
223.4	0.388075	0.316592	0.735577	0.608577
223.6	0.387595	0.316619	0.735941	0.608478
223.8	0.387504	0.316717	0.736009	0.608197
224	0.387328	0.317364	0.736089	0.60858
224.2	0.387439	0.317382	0.73609	0.608779
224.4	0.387448	0.31781	0.736365	0.608409
224.6	0.387196	0.318087	0.736246	0.608592
224.8	0.387294	0.317996	0.736289	0.608556
225	0.387207	0.317994	0.736619	0.608008
225.2	0.387297	0.318039	0.736318	0.608313
225.4	0.387455	0.318124	0.73628	0.608213
225.6	0.387796	0.317964	0.736224	0.608021
225.8	0.387969	0.317821	0.735995	0.608013
226	0.388207	0.317775	0.736103	0.607937
226.2	0.387986	0.317803	0.736017	0.608047
226.4	0.388002	0.317832	0.736276	0.608632
226.6	0.388138	0.317721	0.736888	0.609058
226.8	0.388576	0.317433	0.737265	0.609493
227	0.388713	0.317237	0.737278	0.609633
227.2	0.388354	0.316833	0.737597	0.609378
227.4	0.388408	0.316753	0.738174	0.609473
227.6	0.388577	0.316876	0.738514	0.609386
227.8	0.388499	0.316819	0.738285	0.609447
228	0.388869	0.316619	0.73825	0.609932
228.2	0.388687	0.316416	0.737991	0.609537
228.4	0.388677	0.316676	0.738225	0.60896
228.6	0.388172	0.316346	0.737879	0.60895
228.8	0.388388	0.315915	0.737847	0.609059
229	0.388	0.315641	0.737747	0.608401
229.2	0.388227	0.316002	0.737071	0.608204
229.4	0.387968	0.316087	0.737028	0.607648
229.6	0.387922	0.315738	0.736885	0.607201
229.8	0.387568	0.316186	0.736567	0.607395
230	0.38747	0.31651	0.73643	0.607573
230.2	0.387363	0.316904	0.736215	0.608046
230.4	0.387379	0.31701	0.736569	0.608601
230.6	0.387309	0.317164	0.736925	0.609204
230.8	0.38766	0.317021	0.736732	0.60967
231	0.387607	0.31689	0.73681	0.609832
231.2	0.387749	0.31691	0.737051	0.609696
231.4	0.388326	0.31691	0.736825	0.610163
231.6	0.388641	0.316491	0.736817	0.610217
231.8	0.388558	0.316026	0.737182	0.610092
232	0.389227	0.316022	0.737965	0.60998
232.2	0.388746	0.316269	0.738074	0.609298
232.4	0.388611	0.316002	0.738391	0.609037
232.6	0.388579	0.315887	0.738544	0.60893
232.8	0.388803	0.31626	0.738573	0.608784
233	0.388273	0.316428	0.738708	0.608471
233.2	0.388294	0.317018	0.7389	0.608368
233.4	0.387919	0.317287	0.738884	0.608305
233.6	0.387638	0.317299	0.73898	0.608507
233.8	0.387663	0.318159	0.738842	0.608651
234	0.387769	0.318419	0.738968	0.608795
234.2	0.38739	0.318212	0.739041	0.608785
234.4	0.386948	0.318352	0.739069	0.608891
234.6	0.386781	0.318362	0.739109	0.609307
234.8	0.386926	0.318008	0.738795	0.609403
235	0.386773	0.317917	0.738542	0.609526
235.2	0.387392	0.317811	0.738501	0.609701
235.4	0.387431	0.317198	0.738637	0.6101
235.6	0.387388	0.317022	0.738815	0.610171
235.8	0.387319	0.317176	0.739341	0.610381
236	0.387426	0.317606	0.739636	0.61076
236.2	0.387085	0.31783	0.739093	0.610917
236.4	0.387396	0.317926	0.739322	0.610974
236.6	0.387971	0.317905	0.739569	0.611348
236.8	0.387919	0.317701	0.739677	0.611799
237	0.38769	0.317754	0.739763	0.61219
237.2	0.387903	0.318107	0.739982	0.612335
237.4	0.38759	0.31755	0.740174	0.612423
237.6	0.387697	0.317575	0.739976	0.612387
237.8	0.387898	0.317923	0.739453	0.612114
238	0.388257	0.317976	0.739468	0.61213
238.2	0.388378	0.317825	0.739653	0.611827
238.4	0.389057	0.318037	0.739626	0.611613
238.6	0.389353	0.317491	0.739587	0.611433
238.8	0.389846	0.317055	0.739489	0.611111
239	0.390025	0.317068	0.73988	0.611014
239.2	0.390172	0.316924	0.740157	0.610631
239.4	0.390134	0.316811	0.740539	0.610623
239.6	0.390305	0.317117	0.740368	0.610847
239.8	0.390468	0.317128	0.740682	0.610921
240	0.390575	0.317014	0.740488	0.610693
240.2	0.390702	0.317104	0.740652	0.610543
240.4	0.390943	0.317168	0.741031	0.610557
240.6	0.390963	0.316966	0.741165	0.61076
240.8	0.390701	0.317267	0.741559	0.610952
241	0.390481	0.317569	0.741573	0.610943
241.2	0.39049	0.317385	0.74151	0.610955
241.4	0.390006	0.316953	0.741516	0.611046
241.6	0.389849	0.317294	0.741103	0.611016
241.8	0.389385	0.317355	0.741114	0.611344
242	0.38955	0.31775	0.741234	0.611485
242.2	0.389393	0.318002	0.741562	0.611478
242.4	0.389505	0.317721	0.741476	0.611763
242.6	0.388617	0.317161	0.741396	0.61198
242.8	0.388389	0.31735	0.741797	0.612035
243	0.387969	0.317485	0.741856	0.612401
243.2	0.387778	0.317481	0.741858	0.612205
243.4	0.388082	0.317738	0.742093	0.612754
243.6	0.388293	0.317809	0.741533	0.613105
243.8	0.388511	0.317723	0.741389	0.613111
244	0.388693	0.317848	0.741262	0.613039
244.2	0.389158	0.318	0.741587	0.6129
244.4	0.389197	0.318222	0.741587	0.613051
244.6	0.389002	0.318423	0.741456	0.613059
244.8	0.388976	0.318352	0.741698	0.613004
245	0.389255	0.317731	0.742007	0.612798
245.2	0.389429	0.317085	0.742204	0.612975
245.4	0.38921	0.316518	0.742348	0.612836
245.6	0.389029	0.316203	0.742784	0.612606
245.8	0.388586	0.316079	0.742816	0.612435
246	0.388747	0.316016	0.743038	0.612097
246.2	0.388767	0.315996	0.743462	0.612128
246.4	0.388769	0.315658	0.743542	0.612248
246.6	0.388736	0.315693	0.743569	0.611491
246.8	0.389243	0.316132	0.744058	0.611397
247	0.389339	0.316347	0.74425	0.611474
247.2	0.38948	0.31677	0.744596	0.611327
247.4	0.389915	0.317073	0.744745	0.611629
247.6	0.389794	0.317456	0.74442	0.611508
247.8	0.389528	0.317929	0.7445	0.611143
248	0.389541	0.31849	0.744695	0.61104
248.2	0.390025	0.318722	0.744629	0.610918
248.4	0.389306	0.319484	0.744244	0.611487
248.6	0.38901	0.319856	0.743994	0.61193
248.8	0.389449	0.320009	0.744333	0.612169
249	0.3897	0.319783	0.744838	0.61197
249.2	0.389528	0.319593	0.744942	0.612462
249.4	0.389643	0.31964	0.744928	0.612439
249.6	0.389676	0.319518	0.745007	0.612647
249.8	0.389866	0.319538	0.744761	0.612354
250	0.390543	0.3193	0.744722	0.612527
250.2	0.391141	0.31915	0.744794	0.612362
250.4	0.391609	0.319118	0.744828	0.612485
250.6	0.392071	0.318745	0.744957	0.612167
250.8	0.392261	0.318596	0.745124	0.612462
251	0.392017	0.318415	0.744911	0.61259
251.2	0.391541	0.317903	0.745311	0.61286
251.4	0.391638	0.317252	0.745301	0.612796
251.6	0.391101	0.317291	0.745189	0.612666
251.8	0.39081	0.316865	0.745288	0.61247
252	0.391024	0.316439	0.745361	0.612424
252.2	0.390752	0.316496	0.745023	0.612292
252.4	0.39016	0.316819	0.745081	0.612512
252.6	0.3899	0.316622	0.745515	0.612951
252.8	0.389814	0.316587	0.745711	0.612901
253	0.389301	0.31613	0.746004	0.612666
253.2	0.38903	0.315792	0.745857	0.613191
253.4	0.388954	0.315922	0.745444	0.613149
253.6	0.38869	0.315892	0.745232	0.613321
253.8	0.389012	0.316239	0.745314	0.613254
254	0.389591	0.316016	0.745032	0.613531
254.2	0.390029	0.316115	0.744991	0.613953
254.4	0.390059	0.316474	0.745319	0.614326
254.6	0.389912	0.316993	0.745533	0.614346
254.8	0.389752	0.317101	0.745466	0.614908
255	0.389319	0.316917	0.746071	0.615565
255.2	0.38934	0.316849	0.746957	0.61596
255.4	0.389734	0.3168	0.747046	0.615962
255.6	0.389464	0.316902	0.746818	0.615954
255.8	0.389718	0.316933	0.747191	0.615743
256	0.389832	0.317316	0.747171	0.615502
256.2	0.389701	0.317977	0.747112	0.615455
256.4	0.389859	0.318049	0.747274	0.615817
256.6	0.389723	0.318282	0.74726	0.615873
256.8	0.389693	0.318119	0.746809	0.615825
257	0.389629	0.3183	0.746577	0.615856
257.2	0.38983	0.318542	0.746043	0.615756
257.4	0.390012	0.318891	0.745785	0.615663
257.6	0.390403	0.319121	0.745746	0.61559
257.8	0.390937	0.319327	0.745358	0.615543
258	0.39132	0.318896	0.745102	0.615602
258.2	0.391033	0.318919	0.745526	0.615718
258.4	0.390709	0.319192	0.745786	0.61589
258.6	0.390767	0.319527	0.746096	0.616013
258.8	0.390744	0.319023	0.746135	0.616501
259	0.390798	0.319074	0.746937	0.616624
259.2	0.391319	0.318752	0.747027	0.616533
259.4	0.391165	0.318421	0.747075	0.616753
259.6	0.391244	0.318191	0.746881	0.617037
259.8	0.392152	0.31816	0.747324	0.617265
260	0.392393	0.318268	0.747213	0.617337
260.2	0.392798	0.318167	0.747237	0.617695
260.4	0.392934	0.317906	0.747262	0.61795
260.6	0.392801	0.318091	0.747225	0.617846
260.8	0.39294	0.318089	0.747096	0.617698
261	0.39313	0.318497	0.747096	0.617505
261.2	0.39275	0.318505	0.747147	0.617052
261.4	0.392678	0.318595	0.746952	0.616886
261.6	0.392558	0.318792	0.746896	0.616518
261.8	0.392	0.319261	0.746799	0.61647
262	0.391605	0.318967	0.746574	0.616492
262.2	0.390972	0.319335	0.746916	0.616331
262.4	0.391086	0.319435	0.74702	0.61659
262.6	0.390896	0.319569	0.747101	0.616155
262.8	0.390778	0.319757	0.746626	0.616087
263	0.390989	0.319698	0.746895	0.616069
263.2	0.391442	0.31931	0.746981	0.616325
263.4	0.391178	0.318947	0.747244	0.6165
263.6	0.391577	0.318677	0.747232	0.616157
263.8	0.392019	0.318854	0.747114	0.616052
264	0.391842	0.318928	0.747298	0.616037
264.2	0.391626	0.318861	0.747551	0.615957
264.4	0.391424	0.318767	0.747788	0.615722
264.6	0.391724	0.318662	0.747691	0.615344
264.8	0.391866	0.319113	0.748057	0.614984
265	0.391838	0.319136	0.74828	0.615289
265.2	0.391397	0.319263	0.748339	0.615179
265.4	0.392227	0.319562	0.74828	0.615807
265.6	0.39233	0.319897	0.74831	0.615986
265.8	0.39226	0.320402	0.74849	0.616501
266	0.392548	0.320109	0.748506	0.616921
266.2	0.39248	0.320359	0.749015	0.617068
266.4	0.392781	0.32029	0.749127	0.617432
266.6	0.392566	0.320741	0.748904	0.617475
266.8	0.392919	0.320975	0.748862	0.617724
267	0.393087	0.320747	0.74912	0.617581
267.2	0.393145	0.320619	0.749248	0.61785
267.4	0.392949	0.320029	0.749092	0.617846
267.6	0.392992	0.319925	0.749122	0.617832
267.8	0.392719	0.319758	0.749172	0.618155
268	0.393003	0.319659	0.749513	0.618241
268.2	0.392922	0.31934	0.7499	0.617863
268.4	0.393211	0.319001	0.749956	0.617486
268.6	0.393311	0.318731	0.750053	0.617068
268.8	0.393028	0.319093	0.750594	0.617044
269	0.392836	0.319114	0.750877	0.617043
269.2	0.392917	0.319119	0.751341	0.616611
269.4	0.393239	0.319088	0.751462	0.616796
269.6	0.392649	0.319172	0.751378	0.616585
269.8	0.392597	0.319094	0.751573	0.616648
270	0.392563	0.319137	0.751482	0.616985
270.2	0.392299	0.319386	0.751666	0.617145
270.4	0.392461	0.319813	0.751849	0.617277
270.6	0.39229	0.320291	0.751984	0.617449
270.8	0.392445	0.320406	0.752037	0.617308
271	0.392408	0.320059	0.752176	0.617203
271.2	0.392779	0.320138	0.752167	0.617699
271.4	0.392924	0.319966	0.752427	0.617967
271.6	0.393188	0.319866	0.75297	0.617805
271.8	0.393626	0.319845	0.753133	0.617955
272	0.39434	0.319971	0.753329	0.617716
272.2	0.394364	0.319865	0.753213	0.617311
272.4	0.394696	0.319935	0.752836	0.617116
272.6	0.394605	0.319854	0.753037	0.617149
272.8	0.394596	0.320059	0.753047	0.617059
273	0.394255	0.320124	0.753083	0.616952
273.2	0.394384	0.320257	0.752844	0.616898
273.4	0.394064	0.32011	0.752258	0.61747
273.6	0.39394	0.320415	0.751857	0.618037
273.8	0.394165	0.320568	0.751645	0.618172
274	0.394017	0.320747	0.751919	0.618906
274.2	0.394054	0.320639	0.751809	0.618875
274.4	0.394074	0.320832	0.751789	0.618699
274.6	0.393836	0.320999	0.752007	0.618542
274.8	0.393425	0.320764	0.751877	0.61842
275	0.393239	0.320409	0.752092	0.618225
275.2	0.393686	0.320605	0.752388	0.617955
275.4	0.393331	0.320599	0.753151	0.618362
275.6	0.393531	0.320384	0.753379	0.618384
275.8	0.393318	0.319674	0.753275	0.618809
276	0.393376	0.319744	0.753436	0.618576
276.2	0.39341	0.319818	0.753492	0.618645
276.4	0.393656	0.319814	0.753826	0.618801
276.6	0.393635	0.319516	0.753813	0.618967
276.8	0.393644	0.319772	0.754049	0.61921
277	0.393846	0.319819	0.753789	0.619792
277.2	0.39398	0.320138	0.753441	0.620414
277.4	0.394106	0.320121	0.753498	0.620838
277.6	0.394319	0.320112	0.753172	0.621013
277.8	0.394511	0.319919	0.7529	0.620813
278	0.394302	0.320091	0.752936	0.620761
278.2	0.393949	0.320334	0.752188	0.620239
278.4	0.393613	0.320658	0.752104	0.62
278.6	0.393711	0.321128	0.752179	0.620005
278.8	0.393421	0.321331	0.751715	0.620163
279	0.393553	0.321035	0.751738	0.619974
279.2	0.393764	0.321422	0.752133	0.620086
279.4	0.393457	0.321415	0.752457	0.620534
279.6	0.39399	0.321097	0.752341	0.620458
279.8	0.393902	0.320755	0.752375	0.620438
280	0.393984	0.320811	0.752984	0.620646
280.2	0.393718	0.32076	0.753575	0.620672
280.4	0.394021	0.320637	0.753539	0.620746
280.6	0.394022	0.3201	0.753419	0.620658
280.8	0.394112	0.31996	0.753652	0.620776
281	0.394443	0.319851	0.753424	0.621105
281.2	0.394086	0.319816	0.753485	0.620953
281.4	0.394079	0.319791	0.753679	0.620495
281.6	0.394002	0.319339	0.753232	0.620227
281.8	0.394235	0.319463	0.752917	0.619728
282	0.394117	0.320035	0.753066	0.619641
282.2	0.393781	0.320361	0.752985	0.619518
282.4	0.394323	0.320246	0.753091	0.619292
282.6	0.394673	0.320547	0.753204	0.619336
282.8	0.394856	0.320484	0.753055	0.619407
283	0.395243	0.320309	0.753073	0.619299
283.2	0.395554	0.320459	0.753433	0.619342
283.4	0.395782	0.320308	0.753343	0.619107
283.6	0.39597	0.320266	0.753466	0.619211
283.8	0.395694	0.320151	0.753504	0.619317
284	0.395606	0.319814	0.754096	0.619343
284.2	0.395341	0.320068	0.754337	0.619067
284.4	0.395321	0.319931	0.754431	0.619279
284.6	0.394912	0.319755	0.754801	0.619278
284.8	0.394838	0.319762	0.7551	0.619653
285	0.395045	0.320083	0.755334	0.61995
285.2	0.394765	0.320092	0.755379	0.619717
285.4	0.394883	0.320563	0.755584	0.620027
285.6	0.395003	0.32046	0.755345	0.620398
285.8	0.39532	0.320502	0.755254	0.620461
286	0.395335	0.320599	0.7557	0.620538
286.2	0.395432	0.32035	0.755538	0.620306
286.4	0.395691	0.320132	0.755544	0.620271
286.6	0.395469	0.320269	0.755614	0.620404
286.8	0.39551	0.319998	0.755413	0.620811
287	0.395575	0.319731	0.755384	0.620712
287.2	0.395655	0.319396	0.755523	0.620594
287.4	0.395716	0.319596	0.755806	0.620427
287.6	0.395751	0.319685	0.755883	0.620033
287.8	0.395716	0.31965	0.755449	0.619914
288	0.395806	0.319477	0.755619	0.619661
288.2	0.395237	0.319714	0.755661	0.61987
288.4	0.395061	0.319756	0.756132	0.620179
288.6	0.395313	0.319458	0.75622	0.620544
288.8	0.39505	0.319326	0.756394	0.620826
289	0.395023	0.320146	0.756213	0.621157
289.2	0.394381	0.32025	0.756429	0.621371
289.4	0.394334	0.320475	0.756536	0.621658
289.6	0.394371	0.320552	0.756432	0.621753
289.8	0.394304	0.320563	0.756656	0.621644
290	0.394065	0.320871	0.756659	0.621603
290.2	0.394343	0.320794	0.756328	0.621667
290.4	0.394382	0.321206	0.756334	0.621468
290.6	0.394494	0.320892	0.755887	0.621179
290.8	0.394749	0.320615	0.755734	0.621281
291	0.395518	0.320441	0.755632	0.621009
291.2	0.395731	0.320316	0.755427	0.620883
291.4	0.395945	0.320203	0.755487	0.620693
291.6	0.39626	0.319695	0.755297	0.620166
291.8	0.396557	0.319147	0.754699	0.620247
292	0.396801	0.318799	0.754868	0.620277
292.2	0.39662	0.318807	0.755013	0.620355
292.4	0.396582	0.318545	0.754959	0.620285
292.6	0.39646	0.318304	0.755046	0.620472
292.8	0.395699	0.318734	0.75488	0.620551
293	0.395596	0.319166	0.754947	0.620805
293.2	0.395	0.318988	0.755377	0.621053
293.4	0.395376	0.319322	0.755544	0.621089
293.6	0.395532	0.319648	0.755833	0.621334
293.8	0.395556	0.319666	0.756149	0.62139
294	0.396001	0.319881	0.756239	0.621334
294.2	0.396789	0.320171	0.7563	0.621302
294.4	0.39728	0.320743	0.756491	0.620967
294.6	0.397638	0.320731	0.756252	0.620981
294.8	0.397805	0.320985	0.756599	0.621143
295	0.398101	0.321087	0.756548	0.621397
295.2	0.398215	0.32122	0.756751	0.621421
295.4	0.398588	0.321248	0.757124	0.621177
295.6	0.398819	0.320691	0.757493	0.621111
295.8	0.398595	0.32073	0.757426	0.621423
296	0.398045	0.320724	0.757684	0.621501
296.2	0.397549	0.320397	0.757288	0.621703
296.4	0.396879	0.320408	0.756985	0.621408
296.6	0.396251	0.32062	0.757287	0.621973
296.8	0.396022	0.320636	0.756971	0.622134
297	0.396164	0.320332	0.757264	0.622533
297.2	0.396028	0.320193	0.757078	0.623011
297.4	0.396256	0.319873	0.757003	0.622979
297.6	0.396558	0.319194	0.75716	0.622961
297.8	0.396929	0.318984	0.757112	0.622973
298	0.397038	0.318701	0.757096	0.622852
298.2	0.397423	0.319214	0.756824	0.622637
298.4	0.397759	0.319399	0.7568	0.62233
298.6	0.397991	0.319397	0.75673	0.621882
298.8	0.397834	0.319572	0.75674	0.6217
299	0.397904	0.320043	0.756882	0.621685
299.2	0.398058	0.320188	0.756883	0.621417
299.4	0.39809	0.31992	0.75735	0.620963
299.6	0.397712	0.319553	0.757653	0.621128
299.8	0.397245	0.320082	0.757908	0.621419
300	0.396881	0.320143	0.75789	0.621751
300.2	0.396706	0.320221	0.757822	0.621975
300.4	0.396174	0.320742	0.758189	0.621769
300.6	0.39604	0.321154	0.758607	0.62231
300.8	0.395928	0.321082	0.758439	0.622582
301	0.395716	0.320907	0.758367	0.62327
301.2	0.395412	0.320821	0.758228	0.623809
301.4	0.395212	0.320642	0.758258	0.623931
301.6	0.395535	0.320371	0.758063	0.624063
301.8	0.395431	0.320246	0.757846	0.624334
302	0.395559	0.320094	0.757866	0.624407
302.2	0.396042	0.321022	0.758091	0.624464
302.4	0.396262	0.321064	0.758349	0.624168
302.6	0.396139	0.321298	0.758615	0.624097
302.8	0.395879	0.321545	0.75861	0.624185
303	0.395822	0.321799	0.758991	0.624251
303.2	0.396062	0.321767	0.759133	0.624127
303.4	0.39638	0.321648	0.7595	0.623997
303.6	0.396655	0.322011	0.759794	0.624137
303.8	0.397218	0.322787	0.759928	0.624152
304	0.397573	0.322779	0.760047	0.624408
304.2	0.397855	0.322899	0.759967	0.624137
304.4	0.397704	0.322503	0.759895	0.624203
304.6	0.397818	0.322095	0.75969	0.624628
304.8	0.397693	0.321719	0.759071	0.624575
305	0.397602	0.321378	0.758903	0.624606
305.2	0.397589	0.321024	0.758538	0.624718
305.4	0.397787	0.320678	0.758162	0.624478
305.6	0.397445	0.320254	0.757809	0.624074
305.8	0.397182	0.320133	0.757871	0.623925
306	0.397172	0.32034	0.758074	0.623632
306.2	0.396983	0.320573	0.758554	0.623567
306.4	0.396733	0.319968	0.758561	0.623175
306.6	0.396394	0.319941	0.75878	0.623458
306.8	0.395934	0.319609	0.758828	0.62304
307	0.395599	0.31968	0.758958	0.623126
307.2	0.395748	0.319815	0.759358	0.62274
307.4	0.395769	0.319928	0.7596	0.62283
307.6	0.39564	0.320223	0.759959	0.622573
307.8	0.395392	0.32063	0.760107	0.622382
308	0.395031	0.320279	0.76055	0.622631
308.2	0.395208	0.319921	0.760538	0.622323
308.4	0.394648	0.319563	0.760601	0.622535
308.6	0.39475	0.319496	0.760345	0.622347
308.8	0.394485	0.319275	0.760228	0.622273
309	0.394351	0.319403	0.760526	0.622272
309.2	0.394726	0.319247	0.760339	0.622744
309.4	0.39475	0.319187	0.760303	0.622827
309.6	0.394433	0.319024	0.7601	0.622845
309.8	0.394877	0.319383	0.759842	0.623159
310	0.395249	0.319671	0.759796	0.623375
310.2	0.395283	0.319359	0.759671	0.623621
310.4	0.395391	0.319224	0.759285	0.623679
310.6	0.395466	0.319151	0.759069	0.623976
310.8	0.395147	0.31901	0.758707	0.624073
311	0.395101	0.319242	0.758601	0.624521
311.2	0.395164	0.31936	0.758561	0.62402
311.4	0.394962	0.319481	0.758515	0.624374
311.6	0.394715	0.319569	0.758731	0.624143
311.8	0.394329	0.320039	0.758956	0.624234
312	0.394226	0.319974	0.759184	0.62442
312.2	0.394355	0.320127	0.758964	0.624564
312.4	0.393757	0.319867	0.759233	0.624653
312.6	0.394306	0.32004	0.759058	0.624687
312.8	0.394456	0.32007	0.759485	0.625391
313	0.394946	0.32025	0.759791	0.62545
313.2	0.395315	0.32032	0.759713	0.625913
313.4	0.39555	0.320231	0.759716	0.625682
313.6	0.395547	0.320481	0.759622	0.625665
313.8	0.396185	0.320932	0.759291	0.625592
314	0.396373	0.321357	0.759351	0.625249
314.2	0.396605	0.32153	0.75966	0.625081
314.4	0.396676	0.321631	0.759784	0.625317
314.6	0.396794	0.321583	0.759624	0.625512
314.8	0.396427	0.321372	0.759516	0.625315
315	0.396412	0.321465	0.759678	0.625231
315.2	0.396669	0.321469	0.759632	0.624708
315.4	0.396382	0.321464	0.759967	0.624875
315.6	0.395981	0.32148	0.76028	0.624808
315.8	0.395554	0.321291	0.760459	0.624802
316	0.395613	0.321038	0.760294	0.624766
316.2	0.395606	0.320935	0.760306	0.625277
316.4	0.395556	0.320373	0.760505	0.625469
316.6	0.39609	0.320434	0.760405	0.625735
316.8	0.396084	0.3202	0.7607	0.62585
317	0.39601	0.320152	0.760645	0.625717
317.2	0.395914	0.320126	0.760438	0.625691
317.4	0.395693	0.319761	0.760043	0.625576
317.6	0.395417	0.320014	0.759759	0.625736
317.8	0.395628	0.320216	0.759791	0.625851
318	0.39543	0.320544	0.759889	0.625683
318.2	0.395389	0.320704	0.760124	0.625874
318.4	0.394967	0.32071	0.760452	0.625865
318.6	0.395012	0.320907	0.760557	0.625855
318.8	0.394566	0.320657	0.760966	0.626093
319	0.395219	0.320828	0.761289	0.626265
319.2	0.395539	0.32066	0.761469	0.626408
319.4	0.395417	0.320744	0.761771	0.626482
319.6	0.395728	0.320659	0.761787	0.62657
319.8	0.395795	0.320257	0.761818	0.626664
320	0.396206	0.320618	0.761472	0.626602
320.2	0.39635	0.320499	0.761624	0.626751
320.4	0.396403	0.320226	0.761728	0.626774
320.6	0.396522	0.320447	0.761812	0.626363
320.8	0.396434	0.320705	0.761679	0.626507
321	0.396396	0.320832	0.761357	0.626343
321.2	0.396247	0.320393	0.76111	0.626403
321.4	0.3962	0.320191	0.760824	0.626603
321.6	0.396164	0.320693	0.761098	0.627106
321.8	0.395856	0.3207	0.761543	0.627793
322	0.395906	0.320886	0.761687	0.627845
322.2	0.395656	0.321033	0.761837	0.627675
322.4	0.395891	0.321538	0.762414	0.627803
322.6	0.39609	0.321603	0.762177	0.628312
322.8	0.39591	0.321529	0.762369	0.628493
323	0.396735	0.321842	0.76222	0.628447
323.2	0.396589	0.322022	0.762085	0.628381
323.4	0.39668	0.322438	0.762327	0.627949
323.6	0.396893	0.322216	0.761953	0.627912
323.8	0.396904	0.32189	0.762203	0.62751
324	0.397105	0.321953	0.762081	0.626644
324.2	0.396904	0.321423	0.761896	0.626421
324.4	0.396919	0.321051	0.761734	0.626163
324.6	0.396867	0.32124	0.761842	0.625295
324.8	0.396964	0.321178	0.761973	0.625342
325	0.396944	0.321126	0.761998	0.624819
325.2	0.397086	0.320806	0.762195	0.625059
325.4	0.397169	0.321025	0.76235	0.62506
325.6	0.39681	0.321128	0.762775	0.625447
325.8	0.396482	0.321065	0.762967	0.625769
326	0.396684	0.321049	0.763421	0.625898
326.2	0.396753	0.321013	0.763104	0.62573
326.4	0.397058	0.321452	0.763233	0.626213
326.6	0.396817	0.321418	0.763024	0.626194
326.8	0.396435	0.321596	0.763368	0.626216
327	0.396634	0.322226	0.763255	0.626191
327.2	0.396589	0.322168	0.7632	0.626287
327.4	0.396765	0.322118	0.763634	0.626745
327.6	0.397016	0.321591	0.763655	0.627106
327.8	0.39716	0.321544	0.764069	0.627241
328	0.39684	0.321338	0.763962	0.627123
328.2	0.396686	0.320865	0.763703	0.627443
328.4	0.396649	0.320884	0.763892	0.627288
328.6	0.396379	0.321101	0.763798	0.6267
328.8	0.396264	0.321411	0.763854	0.626948
329	0.39602	0.321574	0.763757	0.626567
329.2	0.396278	0.321793	0.763788	0.626713
329.4	0.395556	0.321776	0.763779	0.626486
329.6	0.395592	0.321338	0.763491	0.626565
329.8	0.395773	0.321493	0.763045	0.626633
330	0.396051	0.321328	0.762555	0.626891
330.2	0.396075	0.321104	0.761704	0.626286
330.4	0.395978	0.321035	0.761847	0.626058
330.6	0.395645	0.321226	0.761725	0.625751
330.8	0.39541	0.321285	0.761644	0.625472
331	0.395888	0.321349	0.76128	0.625451
331.2	0.396135	0.320882	0.761439	0.62574
331.4	0.396311	0.320556	0.761734	0.62594
331.6	0.396207	0.32058	0.762072	0.625926
331.8	0.395837	0.320672	0.762574	0.626351
332	0.395562	0.320827	0.76308	0.626471
332.2	0.395366	0.320728	0.763245	0.626943
332.4	0.395446	0.321035	0.763705	0.627084
332.6	0.395093	0.321141	0.763901	0.627218
332.8	0.395104	0.321858	0.764573	0.627869
333	0.395111	0.322015	0.764575	0.628593
333.2	0.395389	0.321716	0.764317	0.629536
333.4	0.395319	0.321512	0.764013	0.629639
333.6	0.396095	0.32124	0.763671	0.629931
333.8	0.396423	0.321741	0.763345	0.630246
334	0.39683	0.321526	0.763189	0.63041
334.2	0.397418	0.321342	0.763269	0.630047
334.4	0.397522	0.32161	0.763666	0.63
334.6	0.397697	0.321815	0.76384	0.630035
334.8	0.398143	0.321791	0.763817	0.62981
335	0.398722	0.321792	0.764031	0.63003
335.2	0.398772	0.321742	0.764312	0.629757
335.4	0.398678	0.321966	0.764368	0.629579
335.6	0.398281	0.322283	0.764922	0.629408
335.8	0.398089	0.322348	0.765342	0.62936
336	0.397948	0.322613	0.765353	0.629241
336.2	0.397424	0.322697	0.765445	0.628947
336.4	0.396807	0.322809	0.765444	0.629165
336.6	0.396135	0.322859	0.765436	0.629305
336.8	0.396065	0.322719	0.765158	0.629372
337	0.395986	0.321958	0.764613	0.629555
337.2	0.395782	0.321433	0.764594	0.629395
337.4	0.395963	0.321704	0.764431	0.628905
337.6	0.395809	0.321437	0.764217	0.629109
337.8	0.396217	0.321645	0.763915	0.628848
338	0.396859	0.321418	0.763849	0.628569
338.2	0.397354	0.321417	0.763626	0.628335
338.4	0.397178	0.321309	0.763772	0.628314
338.6	0.397671	0.321078	0.763833	0.628078
338.8	0.398099	0.321452	0.763306	0.627525
339	0.398382	0.321633	0.763461	0.627014
339.2	0.398363	0.321596	0.763168	0.626883
339.4	0.398611	0.321907	0.763241	0.62668
339.6	0.398447	0.321889	0.763425	0.626742
339.8	0.398313	0.322077	0.763447	0.626578
340	0.398008	0.322269	0.76363	0.626681
340.2	0.397537	0.322718	0.763967	0.626823
340.4	0.397454	0.322832	0.764324	0.627331
340.6	0.397325	0.322667	0.764506	0.627302
340.8	0.396967	0.322534	0.764604	0.627489
341	0.39681	0.322201	0.76457	0.627648
341.2	0.396778	0.32245	0.764702	0.62785
341.4	0.396722	0.322647	0.764793	0.627962
341.6	0.396394	0.322146	0.764806	0.628576
341.8	0.396915	0.321642	0.764727	0.628435
342	0.396767	0.321692	0.76474	0.628394
342.2	0.396823	0.321698	0.764514	0.628469
342.4	0.396574	0.321754	0.764312	0.62817
342.6	0.396974	0.321805	0.764082	0.627382
342.8	0.396842	0.322202	0.763669	0.627157
343	0.39703	0.322012	0.764083	0.62708
343.2	0.396641	0.321631	0.763919	0.627084
343.4	0.396779	0.321886	0.764427	0.626793
343.6	0.396541	0.321509	0.76443	0.626961
343.8	0.396886	0.321507	0.764588	0.626704
344	0.396836	0.321226	0.764943	0.626871
344.2	0.396764	0.321046	0.765282	0.626796
344.4	0.397134	0.320872	0.765347	0.62691
344.6	0.396953	0.320477	0.765215	0.627137
344.8	0.397209	0.32042	0.765585	0.62741
345	0.397547	0.320158	0.765756	0.627767
345.2	0.397987	0.320287	0.765857	0.62811
345.4	0.398219	0.320045	0.766288	0.628362
345.6	0.398639	0.319992	0.766129	0.62871
345.8	0.398938	0.320018	0.765916	0.628912
346	0.398727	0.320959	0.766161	0.629027
346.2	0.398922	0.321567	0.766254	0.629446
346.4	0.398414	0.321964	0.766306	0.629279
346.6	0.398331	0.322337	0.766298	0.629221
346.8	0.397804	0.32256	0.766226	0.629298
347	0.397407	0.322547	0.766536	0.629088
347.2	0.396931	0.322671	0.766422	0.628711
347.4	0.397001	0.32306	0.766548	0.628941
347.6	0.397	0.322684	0.76613	0.629046
347.8	0.396634	0.32271	0.76605	0.628515
348	0.395914	0.322277	0.766403	0.628463
348.2	0.395694	0.322494	0.766207	0.628206
348.4	0.39614	0.32263	0.76586	0.628235
348.6	0.396057	0.322548	0.765876	0.628323
348.8	0.396019	0.322423	0.765829	0.628311
349	0.396081	0.322165	0.765865	0.628231
349.2	0.396158	0.32194	0.765599	0.628112
349.4	0.396505	0.321823	0.765655	0.627893
349.6	0.396388	0.321775	0.765236	0.627919
349.8	0.396303	0.32159	0.765274	0.62821
350	0.396407	0.321527	0.765456	0.628043
350.2	0.39641	0.321179	0.765574	0.628022
350.4	0.396479	0.320969	0.765871	0.627829
350.6	0.396634	0.320826	0.766294	0.627949
350.8	0.396291	0.320877	0.766852	0.627852
351	0.396422	0.320873	0.766944	0.628069
351.2	0.3968	0.320878	0.767208	0.627927
351.4	0.396659	0.320986	0.767119	0.628529
351.6	0.396659	0.32116	0.767099	0.628777
351.8	0.396526	0.321367	0.767362	0.628973
352	0.396769	0.321445	0.76756	0.629181
352.2	0.396924	0.321695	0.767062	0.629331
352.4	0.397456	0.321737	0.767201	0.629695
352.6	0.397358	0.322024	0.767715	0.630288
352.8	0.397139	0.322019	0.76752	0.630515
353	0.396921	0.322279	0.767743	0.630724
353.2	0.396491	0.322322	0.767439	0.631131
353.4	0.396621	0.322552	0.767209	0.631428
353.6	0.396984	0.322461	0.766724	0.631532
353.8	0.397257	0.3224	0.766389	0.63171
354	0.397252	0.322633	0.766267	0.632038
354.2	0.397027	0.322778	0.766726	0.632104
354.4	0.39685	0.322759	0.767302	0.632076
354.6	0.396676	0.32283	0.767493	0.632175
354.8	0.396299	0.322933	0.767674	0.631709
355	0.396446	0.322848	0.767424	0.631503
355.2	0.396446	0.322658	0.76766	0.631013
355.4	0.396106	0.322465	0.767351	0.631469
355.6	0.396465	0.322449	0.767242	0.631225
355.8	0.396298	0.322185	0.76751	0.630838
356	0.396319	0.321952	0.767327	0.630224
356.2	0.396283	0.321788	0.767147	0.63017
356.4	0.396514	0.322267	0.767489	0.630172
356.6	0.396639	0.322406	0.767753	0.63007
356.8	0.396548	0.322758	0.767146	0.629895
357	0.396272	0.322915	0.767188	0.629945
357.2	0.396628	0.322433	0.767074	0.630006
357.4	0.397123	0.322855	0.76669	0.630158
357.6	0.397743	0.322978	0.766549	0.630116
357.8	0.397396	0.323196	0.766204	0.630658
358	0.397438	0.323744	0.76637	0.630933
358.2	0.397543	0.323675	0.766856	0.630711
358.4	0.398125	0.323297	0.766904	0.630377
358.6	0.398719	0.323276	0.766871	0.630357
358.8	0.398606	0.322684	0.767018	0.630444
359	0.398996	0.322496	0.767094	0.630692
359.2	0.399584	0.322307	0.767012	0.630756
359.4	0.399521	0.32212	0.767083	0.630749
359.6	0.399636	0.321968	0.767216	0.630108
359.8	0.399791	0.322178	0.767951	0.62969
360	0.400117	0.322058	0.767752	0.629368
360.2	0.399992	0.322087	0.768132	0.629238
360.4	0.400007	0.322161	0.768477	0.629556
360.6	0.400086	0.322117	0.768784	0.629512
360.8	0.399323	0.32289	0.76882	0.629579
361	0.398731	0.322687	0.76918	0.629969
361.2	0.39873	0.322534	0.769233	0.629804
361.4	0.398624	0.323168	0.769121	0.62967
361.6	0.398397	0.323333	0.76913	0.629502
361.8	0.398059	0.3236	0.768729	0.629609
362	0.398267	0.323645	0.768408	0.629501
362.2	0.397948	0.323931	0.768385	0.629432
362.4	0.398399	0.323883	0.767778	0.629482
362.6	0.398506	0.324074	0.76725	0.629845
362.8	0.398542	0.323941	0.766843	0.630377
363	0.399162	0.324391	0.766798	0.630462
363.2	0.399755	0.324284	0.766312	0.630053
363.4	0.399757	0.324209	0.766413	0.629537
363.6	0.39992	0.323931	0.766234	0.62916
363.8	0.400158	0.323877	0.76679	0.629135
364	0.399808	0.323363	0.766775	0.629194
364.2	0.399964	0.323306	0.7674	0.629491
364.4	0.40015	0.323215	0.767547	0.629676
364.6	0.399965	0.323559	0.768017	0.629244
364.8	0.399604	0.323645	0.768459	0.629168
365	0.399775	0.323156	0.768759	0.629586
365.2	0.399895	0.322985	0.768906	0.629628
365.4	0.400178	0.322743	0.769231	0.629897
365.6	0.400413	0.322743	0.769113	0.630221
365.8	0.400285	0.322667	0.768922	0.630457
366	0.400467	0.322762	0.769026	0.630635
366.2	0.400227	0.323302	0.769552	0.631017
366.4	0.40053	0.323254	0.769394	0.631238
366.6	0.400299	0.32338	0.769068	0.631375
366.8	0.400249	0.323593	0.768881	0.63118
367	0.400207	0.323794	0.768622	0.630981
367.2	0.400212	0.323855	0.76836	0.630759
367.4	0.39972	0.324298	0.768711	0.630501
367.6	0.398944	0.324154	0.76859	0.630248
367.8	0.398608	0.324497	0.769026	0.630312
368	0.398356	0.324777	0.768696	0.630069
368.2	0.398483	0.325343	0.768567	0.629687
368.4	0.398321	0.325361	0.768563	0.629443
368.6	0.398272	0.325543	0.76862	0.629241
368.8	0.398402	0.325452	0.768677	0.629515
369	0.398603	0.324825	0.768467	0.629953
369.2	0.398413	0.324374	0.768315	0.630434
369.4	0.398781	0.324017	0.768274	0.63062
369.6	0.399378	0.32412	0.767904	0.630694
369.8	0.39904	0.324007	0.767944	0.630529
370	0.399474	0.323952	0.768322	0.630557
370.2	0.399597	0.323714	0.768445	0.630548
370.4	0.399803	0.323339	0.768226	0.630308
370.6	0.399858	0.322986	0.767966	0.630125
370.8	0.399892	0.322873	0.768101	0.630095
371	0.399645	0.322734	0.768208	0.630318
371.2	0.399767	0.322396	0.76883	0.630488
371.4	0.399455	0.322068	0.769359	0.630263
371.6	0.399273	0.321933	0.76933	0.630507
371.8	0.399641	0.321564	0.769708	0.630445
372	0.399672	0.321325	0.769551	0.630709
372.2	0.39995	0.321283	0.769694	0.630452
372.4	0.399887	0.321141	0.769657	0.630452
372.6	0.399716	0.321045	0.769811	0.63031
372.8	0.39973	0.320666	0.769883	0.630624
373	0.399632	0.320432	0.769866	0.630508
373.2	0.399672	0.320537	0.770008	0.631056
373.4	0.399868	0.320734	0.769812	0.631016
373.6	0.400058	0.320958	0.769561	0.630856
373.8	0.399874	0.321408	0.769668	0.630776
374	0.400276	0.321808	0.769681	0.63069
374.2	0.400571	0.32222	0.769669	0.630557
374.4	0.400432	0.322359	0.769893	0.63051
374.6	0.400107	0.322186	0.77025	0.63066
374.8	0.399914	0.322614	0.770708	0.63076
375	0.399875	0.322496	0.770831	0.630569
375.2	0.400052	0.322382	0.771124	0.6304
375.4	0.399903	0.322558	0.771208	0.629935
375.6	0.399856	0.322714	0.771078	0.630271
375.8	0.399877	0.322441	0.771224	0.629645
376	0.399753	0.32239	0.770915	0.629594
376.2	0.399448	0.322848	0.770916	0.629334
376.4	0.398956	0.3228	0.771027	0.629414
376.6	0.398923	0.322534	0.771841	0.629622
376.8	0.399034	0.322467	0.772102	0.629892
377	0.399083	0.322722	0.772282	0.629665
377.2	0.399294	0.322383	0.772226	0.630106
377.4	0.39916	0.322458	0.77212	0.630217
377.6	0.399321	0.322592	0.772304	0.630585
377.8	0.399382	0.322498	0.772314	0.631079
378	0.399335	0.322418	0.772001	0.631548
378.2	0.398969	0.322249	0.771671	0.631953
378.4	0.399019	0.322338	0.771665	0.632361
378.6	0.39893	0.322245	0.771316	0.632799
378.8	0.398908	0.322415	0.770774	0.632781
379	0.398617	0.322115	0.770195	0.632618
379.2	0.398355	0.322197	0.769937	0.632676
379.4	0.398139	0.322204	0.769518	0.632312
379.6	0.39788	0.322043	0.769346	0.632559
379.8	0.397836	0.322046	0.769419	0.631794
380	0.397952	0.321996	0.769804	0.632086
380.2	0.397629	0.322047	0.770123	0.632506
380.4	0.397815	0.321714	0.770385	0.632228
380.6	0.398127	0.321908	0.771261	0.632438
380.8	0.398345	0.321959	0.771551	0.632241
381	0.398749	0.321794	0.771828	0.63192
381.2	0.39901	0.321566	0.772153	0.632035
381.4	0.399129	0.321331	0.772798	0.63211
381.6	0.399403	0.321363	0.773068	0.632222
381.8	0.399641	0.320901	0.772902	0.632589
382	0.399757	0.320801	0.772964	0.632963
382.2	0.399824	0.321299	0.772879	0.632972
382.4	0.40008	0.322014	0.772986	0.633114
382.6	0.399731	0.321946	0.772398	0.633538
382.8	0.39929	0.321935	0.772237	0.633413
383	0.399057	0.321908	0.772035	0.63339
383.2	0.398883	0.322026	0.771904	0.633249
383.4	0.398461	0.322107	0.771864	0.633237
383.6	0.398231	0.322214	0.771867	0.633585
383.8	0.398547	0.322293	0.771855	0.63359
384	0.39854	0.322469	0.771809	0.634182
384.2	0.398246	0.322516	0.771272	0.634148
384.4	0.398252	0.323207	0.771002	0.634256
384.6	0.398419	0.323584	0.771129	0.634363
384.8	0.398503	0.323571	0.770612	0.63421
385	0.398857	0.323464	0.77053	0.633984
385.2	0.398463	0.323641	0.770452	0.634148
385.4	0.398563	0.323788	0.770772	0.634119
385.6	0.398939	0.323886	0.77068	0.634014
385.8	0.399201	0.323495	0.770797	0.634064
386	0.39896	0.323528	0.771119	0.633989
386.2	0.398718	0.323779	0.771081	0.63382
386.4	0.398691	0.323719	0.771352	0.633825
386.6	0.398611	0.323522	0.771323	0.633844
386.8	0.398992	0.323315	0.771611	0.633341
387	0.399295	0.323002	0.77177	0.633273
387.2	0.399249	0.322926	0.77186	0.632895
387.4	0.399047	0.322577	0.772085	0.632958
387.6	0.399619	0.322059	0.772276	0.632809
387.8	0.399931	0.321964	0.77219	0.632497
388	0.399732	0.321874	0.771809	0.632305
388.2	0.399349	0.321845	0.771998	0.632226
388.4	0.399235	0.321866	0.77153	0.632328
388.6	0.39937	0.32168	0.771302	0.632486
388.8	0.399202	0.321114	0.770773	0.633032
389	0.399238	0.320954	0.771224	0.632979
389.2	0.398537	0.320797	0.771316	0.633175
389.4	0.398627	0.321159	0.771608	0.633131
389.6	0.398738	0.320977	0.771782	0.63316
389.8	0.398588	0.320784	0.771861	0.633555
390	0.398221	0.320639	0.772122	0.633927
390.2	0.398583	0.320829	0.772281	0.634362
390.4	0.398967	0.32113	0.772621	0.634331
390.6	0.399001	0.321619	0.772654	0.634262
390.8	0.399503	0.32159	0.772776	0.633912
391	0.39953	0.321857	0.77283	0.633855
391.2	0.399665	0.322244	0.773116	0.633483
391.4	0.399727	0.322677	0.773316	0.633554
391.6	0.400048	0.32333	0.773602	0.633378
391.8	0.399656	0.323557	0.773524	0.633104
392	0.399352	0.323425	0.773389	0.633269
392.2	0.399037	0.323532	0.773471	0.633305
392.4	0.398873	0.323137	0.773111	0.63362
392.6	0.398732	0.322809	0.773316	0.633616
392.8	0.3985	0.322588	0.773187	0.633504
393	0.398352	0.322736	0.773765	0.63323
393.2	0.397901	0.322902	0.773687	0.63317
393.4	0.397727	0.322996	0.773874	0.633192
393.6	0.397889	0.322612	0.773749	0.633205
393.8	0.397655	0.322413	0.773114	0.633604
394	0.397652	0.322444	0.772863	0.63364
394.2	0.397678	0.322382	0.772592	0.633472
394.4	0.397549	0.322625	0.772525	0.633169
394.6	0.397187	0.322692	0.77241	0.633249
394.8	0.397318	0.322708	0.772263	0.633182
395	0.397885	0.322908	0.771899	0.633113
395.2	0.398358	0.322933	0.772114	0.633305
395.4	0.398784	0.323345	0.772159	0.633637
395.6	0.399404	0.323551	0.772108	0.633186
395.8	0.399765	0.322835	0.771837	0.632982
396	0.400237	0.322846	0.771712	0.632923
396.2	0.400593	0.323212	0.771921	0.632948
396.4	0.401083	0.323275	0.772275	0.633049
396.6	0.401536	0.323447	0.772675	0.632714
396.8	0.401731	0.323978	0.772829	0.633069
397	0.402124	0.324211	0.773345	0.633246
397.2	0.401929	0.324287	0.77364	0.633205
397.4	0.401729	0.324299	0.773908	0.633453
397.6	0.401694	0.324067	0.773823	0.633613
397.8	0.400847	0.323977	0.773645	0.633962
398	0.400448	0.323592	0.773612	0.633541
398.2	0.399705	0.323561	0.773981	0.633426
398.4	0.399421	0.32365	0.773997	0.633937
398.6	0.398826	0.323314	0.773971	0.634048
398.8	0.398623	0.323027	0.773712	0.634006
399	0.398618	0.322658	0.773683	0.633882
399.2	0.398467	0.322493	0.773765	0.633962
[truncated: 4,003 more rows]

## Sheet: Fig 1E ARMH3 Arl5B KD
Data corresponds to Figure 1E
Time (s)	100nM		100nM Fit		50nM		50nM Fit		30nM		30nM Fit		15nM
0	-0.00215837	-0.00128398	-0.0021584	-0.001284	-0.000422407	-0.000421365	-0.000422407	-0.000421365	0.00154689	0.00010702		0.000107023	0.00165567	0.00157845
0.2	0.000324319	0.00135765	0.00095175	0.00163473	0.000610246	0.000682382	0.000693579	0.000704902	0.00205716	0.0011872		0.000531915	0.00184963	0.00211658
0.4	0.00361756	0.00405637	0.00404925	0.00453985	0.00144154	0.00199583	0.00180561	0.00182586	0.00235475	0.0024193		0.000954642	0.00252956	0.00256159
0.6	0.00755771	0.00739783	0.0071342	0.00743142	0.00269884	0.00360112	0.0029137	0.00294154	0.00273388	0.00339872		0.00137521	0.00272304	0.0029481							(100nM: MS Octet 49)
0.8	0.0114117	0.0108037	0.0102066	0.0103095	0.00434817	0.00507745	0.00401785	0.00405195	0.00344804	0.0043384		0.00179364	0.00285091	0.00308622							(50nM, 30nM, 15nM: MS Octet 54-x)
1	0.0157894	0.0145067	0.0132666	0.0131742	0.00596629	0.00690154	0.0051181	0.00515714	0.00408232	0.0053816		0.00220994	0.00312617	0.00346258
1.2	0.020644	0.0183456	0.0163142	0.0160255	0.00764092	0.00852106	0.00621444	0.00625711	0.0048742	0.0061101		0.00262412	0.00357394	0.00366798
1.4	0.0255846	0.0224896	0.0193495	0.0188636	0.00948278	0.0103995	0.0073069	0.0073519	0.00560482	0.00657794		0.00303618	0.0044308	0.0042117
1.6	0.0305556	0.0267973	0.0223724	0.0216884	0.0109999	0.0119772	0.00839548	0.00844153	0.00633528	0.00720267		0.00344614	0.00513162	0.0047887
1.8	0.035227	0.0310273	0.0253831	0.0245001	0.0126473	0.0132557	0.0094802	0.00952603	0.00706191	0.00770751		0.00385402	0.00581852	0.00508726
2	0.0398408	0.0351481	0.0283815	0.0272986	0.0144354	0.0142441	0.0105611	0.0106054	0.00773955	0.00814629		0.00425982	0.006463	0.00571674
2.2	0.0438128	0.0390517	0.0313679	0.0300841	0.015832	0.0154324	0.0116381	0.0116797	0.00846887	0.00826482		0.00466355	0.00698884	0.00600296
2.4	0.0480569	0.0427661	0.0343421	0.0328567	0.0169235	0.0166237	0.0127113	0.0127489	0.0086937	0.00883238		0.00506522	0.0077099	0.00588207
2.6	0.0518993	0.0467357	0.0373042	0.0356163	0.0185241	0.0177945	0.0137808	0.0138131	0.00953289	0.00905361		0.00546484	0.00796029	0.0062047						Inclusion criteria: Curves with X2 fits below 1.5, with response greater than 15% of the largest included (X2<1.5) response
2.8	0.0557638	0.050776	0.0402544	0.038363	0.0201996	0.0190105	0.0148464	0.0148723	0.00991736	0.00954499		0.00586243	0.00834783	0.00614972						Curves included in KD calculation are coloured in green.
3	0.0596547	0.0548623	0.0431926	0.041097	0.0217802	0.0204451	0.0159082	0.0159265	0.010462	0.00975631		0.00625799	0.00848675	0.00645833
3.2	0.0631462	0.0585556	0.0461189	0.0438182	0.023114	0.0214118	0.0169663	0.0169757	0.0113416	0.0101355		0.00665153	0.00847429	0.00671326
3.4	0.0667644	0.0620516	0.0490333	0.0465267	0.0243106	0.0226094	0.0180207	0.01802	0.0117456	0.0104564		0.00704307	0.00865634	0.00665619
3.6	0.0701937	0.065816	0.0519359	0.0492226	0.0257632	0.0235736	0.0190713	0.0190593	0.0125467	0.0104949		0.00743262	0.00940964	0.00716468
3.8	0.0733908	0.0692925	0.0548267	0.051906	0.0267133	0.0249666	0.0201181	0.0200938	0.0133934	0.0107139		0.00782018	0.00972892	0.00723161
4	0.0770076	0.0730131	0.0577059	0.0545768	0.0278084	0.026364	0.0211613	0.0211234	0.0142694	0.0114408		0.00820576	0.0101424	0.00796819						Replicate	Loading	Association	kobs(1/s)	koff(1/s) : kdis	kon(1/Ms) : ka	KD(M)	Rmax	Req	Req/Rmax(%)	Response	AssocR2	Assoc. X2
4.2	0.0806363	0.0767103	0.0605733	0.0572352	0.0294501	0.0273646	0.0222008	0.0221481	0.0147932	0.012212		0.00858938	0.0106698	0.00794511					100nM ARMH3	1	25nM Arl5B(GTPyS)	100nM ARMH3	0.02031	0.009709	106000	9.159e-08	1.47	0.7673	52.2	0.7878	0.976908	1.28043
4.4	0.0843237	0.0801737	0.0634291	0.0598812	0.0306554	0.0287244	0.0232365	0.023168	0.015353	0.0127515		0.00897105	0.0111838	0.00805732						2	25nM Arl5B(GTPyS)	100nM ARMH3	0.02336	0.009892	134600	7.348e-08	1.0865	0.6263	57.6	0.6409	0.972644	0.897882
4.6	0.0882	0.0834129	0.0662734	0.0625149	0.0321522	0.0302299	0.0242686	0.0241831	0.0161616	0.0132619		0.00935076	0.0109997	0.0080552					50nM ARMH3	1	25nM Arl5B(GTPyS)	50nM ARMH3	0.01776	0.01167	121800	9.581e-08	0.9179	0.3148	34.3	0.3262	0.977879	0.230342
4.8	0.0916042	0.0865725	0.0691061	0.0651363	0.0337407	0.0318474	0.0252971	0.0251934	0.0172508	0.013878		0.00972855	0.011372	0.00806117						2	25nM Arl5B(GTPyS)	50nM ARMH3	0.02362	0.01241	224200	5.536e-08	0.5035	0.239	47.5	0.2419	0.990829	0.044562
5	0.0953952	0.0893452	0.0719274	0.0677454	0.0351412	0.0336403	0.0263219	0.0261989	0.0178873	0.0148652		0.0101044	0.0118925	0.00850886					30nM ARMH3	1	25nM Arl5B(GTPyS)	30nM ARMH3	0.01471	0.01663				0.135		0.1468	0.941461	0.120976
5.2	0.0990621	0.0923583	0.0747372	0.0703425	0.0362918	0.0351315	0.027343	0.0271997	0.0188066	0.0153061		0.0104783	0.0124285	0.00885971						2	25nM Arl5B(GTPyS)	30nM ARMH3	0.02555	0.01709	281800	6.064e-08	0.2519	0.0834	33.1	0.0873	0.964585	0.018769
5.4	0.102639	0.0956734	0.0775356	0.0729274	0.0376679	0.0364096	0.0283606	0.0281958	0.0193518	0.0160484		0.0108504	0.0130469	0.00917315					15nM ARMH3	1	25nM Arl5B(GTPyS)	15nM ARMH3	0.02024	0.01275	499600	2.552e-08	0.2155	0.0798	37	0.0827	0.985317	0.009047
5.6	0.106097	0.0990592	0.0803227	0.0755003	0.0384115	0.0373184	0.0293745	0.0291872	0.0198907	0.0169365		0.0112205	0.0132747	0.00958796						2	25nM Arl5B(GTPyS)	15nM ARMH3	0.02984	0.01478	1004000	1.472e-08	0.0779	0.0393	50.5	0.0388	0.962759	0.004208
5.8	0.109437	0.10225	0.0830984	0.0780611	0.0397354	0.0381746	0.0303848	0.0301739	0.0205245	0.0175022		0.0115888	0.0135755	0.00979795
6	0.112942	0.105381	0.0858629	0.0806101	0.0411148	0.0396984	0.0313916	0.031156	0.0212533	0.018049		0.0119552	0.0134652	0.0103474
6.2	0.115821	0.108676	0.0886163	0.0831472	0.0418751	0.0411937	0.0323948	0.0321334	0.0216874	0.0185139		0.0123197	0.0133515	0.0100187							mean KD	7.5376e-08	M		mean kon	173680	1/Ms		mean koff	0.0121542	1/s
6.4	0.118908	0.111586	0.0913584	0.0856724	0.0429777	0.0424371	0.0333944	0.0331063	0.022011	0.0191141		0.0126823	0.0132264	0.00976471								75.376	nM		SD	75897.2			SD	0.00298992
6.6	0.12195	0.115137	0.0940895	0.0881859	0.0443603	0.0433502	0.0343905	0.0340745	0.0224992	0.0197711		0.0130431	0.0131231	0.0100591							SD	1.80404e-08	M
6.8	0.125428	0.118128	0.0968094	0.0906876	0.045527	0.0446969	0.0353831	0.0350382	0.0233285	0.0201506		0.0134021	0.0131683	0.0101938								18.0404	nM				Average Assoc X2		0.494398
7	0.128738	0.12143	0.0995184	0.0931778	0.0466431	0.0458069	0.0363721	0.0359974	0.0240013	0.0204261		0.0137592	0.013102	0.0108497
7.2	0.131976	0.124649	0.102216	0.0956562	0.0484439	0.046512	0.0373576	0.036952	0.0246448	0.0210188		0.0141146	0.0132383	0.0108213
7.4	0.135192	0.127782	0.104903	0.0981232	0.0495455	0.0474362	0.0383397	0.0379021	0.0248751	0.0212273		0.0144681	0.0136152	0.0107186
7.6	0.138261	0.130865	0.10758	0.100579	0.050859	0.0481454	0.0393182	0.0388478	0.0254128	0.0216793		0.0148198	0.0138894	0.0107459
7.8	0.141312	0.13402	0.110245	0.103023	0.0519165	0.0487833	0.0402933	0.0397889	0.0258374	0.0221664		0.0151697	0.013942	0.0106254
8	0.144613	0.137318	0.112899	0.105455	0.0535122	0.0496612	0.0412649	0.0407257	0.0263266	0.0226983		0.0155178	0.0145521	0.0105085
8.2	0.147449	0.140371	0.115543	0.107877	0.05506	0.0504719	0.0422331	0.041658	0.0266993	0.0229329		0.0158642	0.0154013	0.0102513
8.4	0.150412	0.143321	0.118176	0.110287	0.0564997	0.0514707	0.0431979	0.042586	0.0272626	0.0233396		0.0162088	0.0159463	0.0105104
8.6	0.154064	0.14583	0.120798	0.112685	0.0576839	0.0524817	0.0441592	0.0435095	0.0280304	0.0238768		0.0165516	0.0164009	0.0107719
8.8	0.156975	0.14886	0.12341	0.115073	0.0592865	0.0534846	0.0451171	0.0444288	0.0286923	0.0244802		0.0168927	0.0170809	0.0109391
9	0.160109	0.151439	0.126011	0.117449	0.0603859	0.0544086	0.0460716	0.0453437	0.0291795	0.0251299		0.017232	0.0176804	0.0111518
9.2	0.162681	0.154314	0.128602	0.119815	0.0612856	0.0553851	0.0470228	0.0462542	0.0294978	0.0250097		0.0175696	0.0183355	0.0113116
9.4	0.165616	0.157221	0.131182	0.122169	0.0623257	0.056011	0.0479705	0.0471605	0.0300074	0.0250875		0.0179055	0.0188254	0.0112776
9.6	0.168323	0.15999	0.133751	0.124513	0.0629456	0.0572536	0.048915	0.0480625	0.030633	0.0253729		0.0182397	0.0190119	0.0113357
9.8	0.171305	0.162486	0.136311	0.126845	0.0638751	0.0583625	0.049856	0.0489603	0.0310018	0.0256322		0.0185722	0.0194513	0.0114267
10	0.173959	0.165251	0.138859	0.129167	0.06471	0.0598058	0.0507937	0.0498538	0.0314758	0.0259739		0.018903	0.0192757	0.0114851
10.2	0.176345	0.168091	0.141398	0.131477	0.0651447	0.0604973	0.0517281	0.0507431	0.0316094	0.0262617		0.0192321	0.0194074	0.0116271
10.4	0.178877	0.170901	0.143926	0.133777	0.0660484	0.061742	0.0526592	0.0516283	0.0320858	0.0266869		0.0195595	0.0197365	0.0120996
10.6	0.181973	0.173398	0.146444	0.136067	0.0667056	0.0627361	0.053587	0.0525092	0.0323754	0.0267451		0.0198853	0.0195739	0.012736
10.8	0.185099	0.176178	0.148952	0.138345	0.0679298	0.0638167	0.0545115	0.053386	0.0330711	0.0264456		0.0202094	0.0196749	0.0133606
11	0.188432	0.179124	0.151449	0.140613	0.0690107	0.0644128	0.0554327	0.0542587	0.033075	0.0265323		0.0205318	0.0196085	0.0141278
11.2	0.191545	0.182149	0.153937	0.142871	0.069991	0.0651694	0.0563507	0.0551272	0.0332724	0.0264507		0.0208526	0.0196297	0.0141953
11.4	0.194309	0.18428	0.156414	0.145118	0.0707774	0.0662153	0.0572654	0.0559917	0.0333594	0.0265423		0.0211718	0.0201275	0.0143621
11.6	0.197502	0.186073	0.158882	0.147354	0.0717817	0.0666234	0.0581768	0.0568521	0.0337525	0.0267202		0.0214893	0.020261	0.0144465
11.8	0.200443	0.188231	0.161339	0.14958	0.0729041	0.0671789	0.059085	0.0577084	0.034008	0.0272608		0.0218053	0.0204132	0.0147443
12	0.203584	0.190549	0.163786	0.151796	0.0740634	0.0679566	0.05999	0.0585607	0.0340878	0.0269583		0.0221196	0.0207549	0.0148261
12.2	0.205953	0.19292	0.166224	0.154001	0.075571	0.0685165	0.0608918	0.059409	0.0348744	0.0271976		0.0224323	0.021017	0.0148793
12.4	0.208926	0.194816	0.168651	0.156196	0.0769388	0.0690649	0.0617904	0.0602533	0.0354971	0.0272779		0.0227434	0.0209717	0.0149682
12.6	0.211827	0.196733	0.171069	0.158381	0.0779902	0.0700154	0.0626858	0.0610936	0.0361867	0.0276435		0.0230529	0.0210836	0.0151117
12.8	0.214604	0.199125	0.173477	0.160556	0.0790462	0.0708229	0.0635781	0.0619299	0.0368524	0.0282119		0.0233609	0.0213329	0.0151126
13	0.217516	0.201102	0.175875	0.16272	0.0801251	0.0719918	0.0644671	0.0627623	0.0373139	0.0283588		0.0236673	0.022047	0.015203
13.2	0.220005	0.203124	0.178264	0.164875	0.0811102	0.0733282	0.065353	0.0635908	0.0375229	0.0286536		0.0239721	0.0223917	0.0150338
13.4	0.222999	0.205525	0.180642	0.167019	0.0821823	0.0740508	0.0662358	0.0644154	0.0384151	0.02951		0.0242754	0.022832	0.014962
13.6	0.225574	0.207582	0.183012	0.169153	0.0829453	0.0751172	0.0671155	0.0652361	0.0386285	0.0308342		0.0245771	0.0234517	0.014807
13.8	0.228248	0.209712	0.185371	0.171278	0.0835289	0.0757804	0.067992	0.0660529	0.0389981	0.0315876		0.0248773	0.0243135	0.0150718
14	0.230582	0.212156	0.187721	0.173392	0.0843434	0.0766914	0.0688654	0.0668659	0.0391935	0.0321699		0.0251759	0.0248354	0.0151852
14.2	0.232924	0.214079	0.190062	0.175497	0.0850994	0.0775517	0.0697357	0.067675	0.0395946	0.0324146		0.0254731	0.0254396	0.0155516
14.4	0.235252	0.216144	0.192392	0.177592	0.0858856	0.0790451	0.070603	0.0684803	0.0402924	0.0329911		0.0257687	0.0263028	0.015637
14.6	0.237896	0.218166	0.194714	0.179677	0.0865676	0.0802175	0.0714671	0.0692819	0.0405814	0.0331846		0.0260628	0.0260767	0.0160354
14.8	0.240422	0.220971	0.197026	0.181752	0.0875938	0.0811453	0.0723282	0.0700796	0.0407976	0.033427		0.0263554	0.0270354	0.0165201
15	0.243062	0.223085	0.199329	0.183818	0.0883086	0.0817349	0.0731863	0.0708736	0.0407858	0.0338659		0.0266465	0.0271243	0.0168875
15.2	0.245059	0.225174	0.201622	0.185874	0.0891625	0.0823684	0.0740413	0.0716638	0.0412896	0.0338681		0.0269362	0.0276908	0.0171665
15.4	0.247459	0.226975	0.203906	0.187921	0.0902734	0.0828038	0.0748933	0.0724504	0.0418226	0.034087		0.0272243	0.0282132	0.0176244
15.6	0.250147	0.229169	0.206181	0.189958	0.091099	0.0827466	0.0757422	0.0732332	0.0420865	0.033947		0.027511	0.0282275	0.0176378
15.8	0.252229	0.231389	0.208447	0.191985	0.0920733	0.0833795	0.0765881	0.0740123	0.0427219	0.0340885		0.0277963	0.0282096	0.017988
16	0.254317	0.233493	0.210703	0.194003	0.0931008	0.0837686	0.0774311	0.0747878	0.043121	0.033545		0.0280801	0.0283343	0.0179667
16.2	0.256674	0.23591	0.21295	0.196012	0.0943203	0.084242	0.078271	0.0755596	0.0443377	0.033743		0.0283624	0.0285714	0.0181264
16.4	0.259239	0.237729	0.215189	0.198011	0.0954309	0.0850488	0.079108	0.0763277	0.0447632	0.0338009		0.0286433	0.0287188	0.0183348
16.6	0.261445	0.240053	0.217418	0.200001	0.0965263	0.0859265	0.079942	0.0770923	0.0454887	0.0342072		0.0289227	0.0289273	0.018547
16.8	0.264279	0.242467	0.219638	0.201982	0.0976405	0.0864634	0.0807731	0.0778532	0.0461507	0.0343547		0.0292008	0.0292067	0.0188026
17	0.266726	0.244287	0.221849	0.203953	0.0990957	0.087213	0.0816012	0.0786106	0.0468732	0.0342697		0.0294774	0.0298824	0.0192591
17.2	0.268989	0.246651	0.224051	0.205915	0.100052	0.087723	0.0824263	0.0793644	0.0475983	0.0348441		0.0297526	0.0301642	0.0196665
17.4	0.271275	0.248577	0.226244	0.207869	0.101291	0.0881685	0.0832486	0.0801146	0.0481133	0.0353657		0.0300264	0.0305105	0.0200101
17.6	0.273469	0.250776	0.228428	0.209813	0.102227	0.0889346	0.0840679	0.0808613	0.0478996	0.036057		0.0302989	0.0310196	0.02004
17.8	0.275937	0.252945	0.230604	0.211748	0.10281	0.0897381	0.0848843	0.0816045	0.0478985	0.0363941		0.0305699	0.0313315	0.0202511
18	0.278301	0.254922	0.23277	0.213673	0.103471	0.090878	0.0856979	0.0823441	0.0479337	0.0369289		0.0308395	0.0315051	0.0203052
18.2	0.280061	0.256752	0.234928	0.21559	0.104169	0.0920498	0.0865085	0.0830803	0.0485326	0.037411		0.0311078	0.0315798	0.0204078
18.4	0.282574	0.258749	0.237077	0.217498	0.104768	0.0933033	0.0873163	0.0838131	0.0489601	0.0378711		0.0313747	0.0317472	0.0204689
18.6	0.285022	0.261067	0.239218	0.219398	0.105643	0.0945424	0.0881212	0.0845423	0.0487691	0.0384258		0.0316402	0.0314845	0.0208568
18.8	0.287692	0.263089	0.241349	0.221288	0.106501	0.0953208	0.0889232	0.0852682	0.0486197	0.0390061		0.0319044	0.0315669	0.0207357
19	0.289883	0.264755	0.243472	0.223169	0.107296	0.0958666	0.0897224	0.0859906	0.048965	0.0393104		0.0321673	0.0311066	0.0206808
19.2	0.291927	0.266676	0.245587	0.225042	0.108104	0.0965979	0.0905188	0.0867096	0.0491427	0.0392766		0.0324288	0.031377	0.0204678
19.4	0.294315	0.268252	0.247693	0.226906	0.108692	0.0974283	0.0913124	0.0874252	0.0492224	0.0394419		0.032689	0.0311873	0.020405
19.6	0.296745	0.270116	0.24979	0.228761	0.109244	0.098396	0.0921031	0.0881374	0.0489795	0.0393516		0.0329478	0.0310857	0.0198264
19.8	0.299056	0.271872	0.251879	0.230608	0.109977	0.0992921	0.092891	0.0888463	0.0490827	0.0392193		0.0332053	0.0306274	0.0195252
20	0.301327	0.273786	0.253959	0.232446	0.11126	0.099948	0.0936762	0.0895518	0.0488221	0.0389055		0.0334615	0.0304854	0.0194811
20.2	0.30392	0.276171	0.256031	0.234275	0.11195	0.100609	0.0944585	0.0902541	0.0489322	0.039232		0.0337165	0.0306692	0.0192259
20.4	0.305998	0.278129	0.258095	0.236096	0.113057	0.101242	0.0952381	0.090953	0.0488767	0.0393836		0.0339701	0.0306177	0.0191813
20.6	0.307918	0.280054	0.26015	0.237909	0.113607	0.101664	0.0960149	0.0916486	0.049426	0.0395317		0.0342224	0.030734	0.0189483
20.8	0.310111	0.281812	0.262197	0.239713	0.113945	0.102135	0.096789	0.0923409	0.0496336	0.0394582		0.0344734	0.0309446	0.0192161
21	0.312087	0.283133	0.264235	0.241509	0.114879	0.102618	0.0975603	0.09303	0.0503322	0.0393952		0.0347232	0.0310821	0.0196856
21.2	0.313802	0.284902	0.266266	0.243296	0.115645	0.10322	0.0983289	0.0937158	0.0503616	0.0398456		0.0349716	0.0311509	0.0200437
21.4	0.31569	0.28669	0.268288	0.245075	0.116307	0.103813	0.0990947	0.0943984	0.0503695	0.0403296		0.0352189	0.0314023	0.0199996
21.6	0.317689	0.289339	0.270301	0.246845	0.116964	0.104413	0.0998579	0.0950778	0.0507253	0.0408973		0.0354648	0.0321502	0.0202763
21.8	0.319867	0.291196	0.272307	0.248608	0.117639	0.104897	0.100618	0.095754	0.0511408	0.0415419		0.0357095	0.0322388	0.0208097
22	0.321805	0.292784	0.274305	0.250362	0.118694	0.105809	0.101376	0.096427	0.0520311	0.0422163		0.035953	0.032428	0.0213094
22.2	0.323584	0.29448	0.276294	0.252108	0.12015	0.10625	0.102131	0.0970968	0.0524503	0.0424885		0.0361952	0.0327829	0.021566
22.4	0.326176	0.296153	0.278276	0.253846	0.121583	0.107006	0.102884	0.0977634	0.0525104	0.0428886		0.0364362	0.0332292	0.0222134
22.6	0.328145	0.298191	0.280249	0.255575	0.122589	0.107819	0.103633	0.0984269	0.0527306	0.0438065		0.0366759	0.0334385	0.022509
22.8	0.330098	0.299384	0.282214	0.257297	0.1237	0.108335	0.10438	0.0990873	0.0531186	0.0444525		0.0369144	0.0339091	0.0227007
23	0.33177	0.300818	0.284172	0.259011	0.124565	0.108969	0.105125	0.0997446	0.0537914	0.0450916		0.0371517	0.0343755	0.0229509
23.2	0.333975	0.302256	0.286121	0.260716	0.125705	0.109888	0.105866	0.100399	0.0537379	0.0454826		0.0373879	0.0349967	0.0229599
23.4	0.335778	0.303462	0.288063	0.262414	0.126246	0.110946	0.106606	0.10105	0.0539579	0.0459894		0.0376228	0.0351711	0.0233559
23.6	0.337766	0.30558	0.289996	0.264104	0.127241	0.111557	0.107342	0.101698	0.0541912	0.0461785		0.0378565	0.0354809	0.0232013
23.8	0.339671	0.307096	0.291922	0.265786	0.128245	0.112197	0.108076	0.102343	0.0547717	0.0460624		0.038089	0.0354757	0.0231409
24	0.341307	0.308776	0.29384	0.26746	0.129113	0.112911	0.108807	0.102985	0.0548721	0.0459361		0.0383203	0.0358888	0.0230773
24.2	0.343089	0.310608	0.295751	0.269126	0.129602	0.113469	0.109536	0.103624	0.0555878	0.0461104		0.0385504	0.0360849	0.0227551
24.4	0.34493	0.311864	0.297653	0.270785	0.130124	0.113932	0.110262	0.10426	0.0560923	0.0459262		0.0387794	0.0360024	0.0226383
24.6	0.346632	0.313406	0.299548	0.272436	0.130535	0.114382	0.110986	0.104893	0.0566341	0.0456473		0.0390072	0.0361389	0.0220998
24.8	0.34823	0.314942	0.301435	0.274079	0.131101	0.114993	0.111707	0.105522	0.056801	0.0453272		0.0392339	0.0360844	0.0220867
25	0.349828	0.3161	0.303315	0.275714	0.131793	0.115704	0.112425	0.106149	0.0574841	0.0449473		0.0394594	0.0361507	0.0221005
25.2	0.351435	0.317763	0.305187	0.277342	0.132518	0.116208	0.113141	0.106773	0.0577345	0.0447849		0.0396837	0.0364315	0.0217939
25.4	0.352939	0.319751	0.307051	0.278962	0.13325	0.116592	0.113854	0.107394	0.058175	0.0446047		0.0399069	0.0365776	0.0218259
25.6	0.354369	0.321631	0.308908	0.280575	0.134278	0.117072	0.114565	0.108013	0.0586481	0.04439		0.040129	0.0363267	0.0220136
25.8	0.35607	0.322856	0.310757	0.28218	0.135049	0.117695	0.115273	0.108628	0.0588868	0.0444148		0.0403499	0.0358863	0.0222923
26	0.35776	0.323798	0.312598	0.283778	0.135637	0.118482	0.115979	0.10924	0.0594861	0.0441259		0.0405697	0.0360311	0.0223554
26.2	0.359518	0.325335	0.314433	0.285368	0.136398	0.118777	0.116682	0.10985	0.0596392	0.0440126		0.0407884	0.0362078	0.0224329
26.4	0.361436	0.326832	0.31626	0.286951	0.136986	0.119562	0.117383	0.110456	0.0596529	0.0443532		0.041006	0.0365339	0.022943
26.6	0.362883	0.328373	0.318079	0.288527	0.136948	0.120024	0.118082	0.11106	0.0601462	0.0446218		0.0412224	0.0367137	0.0231331
26.8	0.364488	0.329392	0.319891	0.290095	0.137621	0.120565	0.118777	0.111661	0.0605225	0.0451405		0.0414378	0.0370356	0.0235648
27	0.366278	0.330866	0.321696	0.291655	0.137993	0.121095	0.119471	0.112259	0.0609566	0.0454199		0.041652	0.037217	0.0237282
27.2	0.368115	0.33208	0.323493	0.293209	0.138405	0.121972	0.120162	0.112854	0.0609028	0.045423		0.0418652	0.0377198	0.0238965
27.4	0.369458	0.333167	0.325283	0.294755	0.138478	0.122657	0.12085	0.113446	0.0612125	0.0457642		0.0420773	0.0381461	0.0245093
27.6	0.371256	0.334229	0.327066	0.296294	0.138759	0.123382	0.121536	0.114036	0.0615028	0.0462153		0.0422883	0.038385	0.0243528
27.8	0.372851	0.335187	0.328842	0.297826	0.139329	0.123849	0.12222	0.114623	0.0619569	0.0464961		0.0424982	0.038819	0.0241492
28	0.374341	0.336593	0.33061	0.299351	0.139855	0.124809	0.122901	0.115207	0.0620169	0.046713		0.0427071	0.0392878	0.0239572
28.2	0.375966	0.337728	0.332371	0.300869	0.140501	0.125205	0.12358	0.115788	0.0624287	0.0472453		0.0429149	0.0395792	0.0240091
28.4	0.377931	0.338876	0.334125	0.302379	0.14092	0.125507	0.124256	0.116367	0.0624352	0.0474457		0.0431216	0.039793	0.0239609
28.6	0.379389	0.340289	0.335872	0.303883	0.141711	0.125983	0.12493	0.116942	0.0623308	0.0476215		0.0433273	0.040162	0.0240116
28.8	0.380681	0.341418	0.337612	0.30538	0.142557	0.126857	0.125601	0.117516	0.0625461	0.0479746		0.0435319	0.0403652	0.0239762
29	0.382383	0.342355	0.339345	0.306869	0.14307	0.127512	0.126271	0.118086	0.0623105	0.0483406		0.0437355	0.0407175	0.0240322
29.2	0.384119	0.34371	0.341071	0.308352	0.143752	0.127775	0.126937	0.118654	0.0621006	0.0485001		0.043938	0.0410075	0.0240974
29.4	0.38547	0.345192	0.34279	0.309828	0.144272	0.128351	0.127602	0.119219	0.0620206	0.0486698		0.0441396	0.0408088	0.0244436
29.6	0.386925	0.346714	0.344502	0.311296	0.14503	0.128652	0.128264	0.119781	0.0620799	0.0487545		0.0443401	0.040483	0.0248763
29.8	0.388851	0.347779	0.346206	0.312758	0.145234	0.12908	0.128924	0.120341	0.0624608	0.0489581		0.0445395	0.0400299	0.0252556
30	0.390722	0.34874	0.347904	0.314214	0.145857	0.129238	0.129581	0.120898	0.0626872	0.0489091		0.044738	0.0403387	0.0253122
30.2	0.392679	0.349945	0.349596	0.315662	0.146858	0.129504	0.130236	0.121452	0.0628473	0.0488703		0.0449354	0.0403243	0.0256513
30.4	0.394423	0.351102	0.35128	0.317104	0.147007	0.12978	0.130889	0.122004	0.0631195	0.048613		0.0451319	0.0400341	0.0259742
30.6	0.395678	0.352389	0.352957	0.318539	0.147069	0.130149	0.131539	0.122554	0.0638578	0.0487875		0.0453273	0.0397791	0.0263188
30.8	0.397574	0.353512	0.354628	0.319967	0.147983	0.130555	0.132187	0.1231	0.0645933	0.0491923		0.0455217	0.0398022	0.0263603
31	0.399498	0.354557	0.356292	0.321389	0.148368	0.130611	0.132833	0.123644	0.0648568	0.0490325		0.0457152	0.0404543	0.0264761
31.2	0.401091	0.355677	0.357949	0.322804	0.148913	0.131093	0.133477	0.124186	0.0649308	0.0488381		0.0459076	0.0406381	0.0263815
31.4	0.402561	0.356607	0.359599	0.324212	0.14944	0.131459	0.134118	0.124725	0.0653749	0.049281		0.0460991	0.0409451	0.026383
31.6	0.404629	0.358026	0.361243	0.325614	0.149593	0.131946	0.134757	0.125261	0.0656774	0.0498633		0.0462896	0.0411036	0.0260802
31.8	0.405953	0.359762	0.36288	0.327009	0.150673	0.131977	0.135393	0.125795	0.0662793	0.0500533		0.0464792	0.0416514	0.0257597
32	0.407665	0.361244	0.364511	0.328398	0.15097	0.13284	0.136028	0.126327	0.0666852	0.0503306		0.0466677	0.0419492	0.025637
32.2	0.409306	0.362521	0.366134	0.32978	0.15138	0.133072	0.13666	0.126856	0.067167	0.0507472		0.0468553	0.042329	0.0257303
32.4	0.411132	0.364064	0.367752	0.331156	0.152228	0.133577	0.13729	0.127382	0.0676463	0.0504982		0.047042	0.0428511	0.025901
32.6	0.412639	0.365414	0.369362	0.332525	0.153123	0.134189	0.137918	0.127906	0.0679601	0.0508832		0.0472277	0.043203	0.0260667
32.8	0.414186	0.366878	0.370966	0.333889	0.153899	0.134903	0.138543	0.128427	0.0683704	0.0509773		0.0474124	0.04382	0.0260374
33	0.415841	0.368461	0.372564	0.335245	0.154219	0.135562	0.139167	0.128946	0.0683853	0.0511989		0.0475962	0.0445573	0.0264285
33.2	0.417099	0.370332	0.374155	0.336596	0.155104	0.136189	0.139788	0.129463	0.0689208	0.0511678		0.0477791	0.0450999	0.0267677
33.4	0.418553	0.371603	0.37574	0.33794	0.156411	0.13705	0.140406	0.129977	0.0693238	0.0514006		0.0479611	0.0446059	0.0270439
33.6	0.419832	0.372677	0.377318	0.339278	0.15726	0.137608	0.141023	0.130489	0.0695527	0.0513122		0.0481421	0.044329	0.0275611
33.8	0.421165	0.373383	0.37889	0.340609	0.157709	0.138106	0.141638	0.130998	0.0699126	0.0511742		0.0483222	0.0439691	0.0277928
34	0.422264	0.374329	0.380456	0.341935	0.158506	0.138906	0.14225	0.131505	0.0701066	0.0510434		0.0485013	0.0444729	0.0276963
34.2	0.423539	0.375197	0.382015	0.343254	0.159326	0.139576	0.14286	0.132009	0.0704835	0.051332		0.0486796	0.0443626	0.02787
34.4	0.424533	0.375802	0.383568	0.344567	0.159311	0.140209	0.143468	0.132511	0.0701937	0.0514777		0.048857	0.044125	0.0281506
34.6	0.425544	0.376551	0.385114	0.345874	0.16009	0.141116	0.144074	0.133011	0.070374	0.0522299		0.0490334	0.0444902	0.0287283
34.8	0.426937	0.377544	0.386655	0.347175	0.161072	0.141624	0.144678	0.133509	0.0702311	0.0523667		0.049209	0.0450714	0.0286349
35	0.428293	0.378215	0.388189	0.34847	0.161519	0.142007	0.145279	0.134004	0.0696233	0.0518074		0.0493836	0.0453677	0.0286453
35.2	0.429542	0.379436	0.389717	0.349758	0.162035	0.14258	0.145878	0.134496	0.069415	0.0516849		0.0495574	0.0450466	0.0287173
35.4	0.430931	0.380772	0.391238	0.351041	0.162222	0.143046	0.146476	0.134987	0.069495	0.0518759		0.0497303	0.0451529	0.0291023
35.6	0.433005	0.382435	0.392754	0.352318	0.161982	0.143098	0.147071	0.135475	0.0691556	0.0521404		0.0499023	0.0452885	0.0292993
35.8	0.43419	0.383559	0.394263	0.353589	0.162579	0.143448	0.147664	0.135961	0.069025	0.0520999		0.0500734	0.0454507	0.0290191
36	0.435959	0.384541	0.395766	0.354854	0.163017	0.144007	0.148255	0.136444	0.0687283	0.0522869		0.0502436	0.0457674	0.0291588
36.2	0.437591	0.385721	0.397263	0.356113	0.163336	0.144058	0.148844	0.136925	0.0687944	0.0524814		0.050413	0.0462927	0.0292905
36.4	0.4391	0.387118	0.398754	0.357366	0.163806	0.144391	0.14943	0.137404	0.0689828	0.0522509		0.0505815	0.046584	0.0295128
36.6	0.440619	0.388529	0.400239	0.358613	0.164429	0.144242	0.150015	0.137881	0.0692217	0.0527722		0.0507492	0.0465922	0.0298019
36.8	0.441821	0.389682	0.401718	0.359855	0.165145	0.144354	0.150598	0.138355	0.0695675	0.0531344		0.050916	0.0469129	0.0298638
37	0.442699	0.390911	0.403191	0.36109	0.165841	0.144604	0.151178	0.138828	0.0699419	0.0534592		0.051082	0.0470281	0.0300326
37.2	0.443779	0.391935	0.404658	0.36232	0.166378	0.144824	0.151757	0.139298	0.0707014	0.0540137		0.0512471	0.0469576	0.0300832
37.4	0.445406	0.392821	0.406119	0.363545	0.167053	0.145372	0.152333	0.139765	0.0715586	0.0539677		0.0514114	0.0464082	0.0299396
37.6	0.446692	0.393487	0.407575	0.364763	0.167353	0.145609	0.152908	0.140231	0.0721368	0.0536844		0.0515748	0.0469104	0.0297921
37.8	0.447938	0.394201	0.409024	0.365976	0.168023	0.145719	0.15348	0.140694	0.0727447	0.053686		0.0517374	0.0469929	0.0298604
38	0.449048	0.395055	0.410467	0.367183	0.168353	0.145975	0.15405	0.141155	0.073108	0.0540594		0.0518992	0.0476647	0.029625
38.2	0.450235	0.395621	0.411905	0.368385	0.169046	0.145921	0.154619	0.141614	0.0732631	0.0545552		0.0520601	0.0479261	0.0296122
38.4	0.451232	0.396069	0.413337	0.369581	0.169431	0.14649	0.155185	0.142071	0.0732203	0.0547669		0.0522202	0.0482112	0.0295139
38.6	0.452104	0.397021	0.414762	0.370771	0.17008	0.146992	0.155749	0.142526	0.0737575	0.0549518		0.0523795	0.0488532	0.0292215
38.8	0.4537	0.397913	0.416183	0.371956	0.170566	0.147582	0.156311	0.142979	0.073981	0.0549309		0.052538	0.049368	0.0288625
39	0.454857	0.398838	0.417597	0.373135	0.170982	0.147818	0.156872	0.143429	0.0742566	0.0546454		0.0526957	0.0493124	0.0288734
39.2	0.45599	0.400343	0.419006	0.374309	0.171092	0.148482	0.15743	0.143877	0.0746788	0.0548571		0.0528526	0.0495519	0.0291173
39.4	0.456877	0.401481	0.420408	0.375478	0.171298	0.149432	0.157986	0.144323	0.0748694	0.0550353		0.0530087	0.0501345	0.029123
39.6	0.458278	0.402435	0.421806	0.37664	0.171689	0.149753	0.158541	0.144768	0.0748547	0.0554758		0.053164	0.050172	0.0291641
39.8	0.458927	0.403108	0.423197	0.377798	0.172407	0.150368	0.159093	0.14521	0.0746233	0.0557134		0.0533185	0.0501263	0.0290091
40	0.45997	0.404139	0.424583	0.37895	0.173018	0.150654	0.159643	0.145649	0.0744619	0.0560691		0.0534722	0.0503451	0.0293365
40.2	0.46102	0.405159	0.425963	0.380097	0.173155	0.150393	0.160192	0.146087	0.0743922	0.0564811		0.0536251	0.0502006	0.0293164
40.4	0.461822	0.406487	0.427338	0.381238	0.173877	0.150796	0.160738	0.146523	0.0742493	0.0561814		0.0537773	0.0497326	0.0295045
40.6	0.4628	0.407093	0.428707	0.382374	0.174661	0.150945	0.161283	0.146957	0.0742032	0.0562639		0.0539287	0.0499091	0.0297485
40.8	0.463673	0.407858	0.430071	0.383505	0.175135	0.15137	0.161826	0.147388	0.0742686	0.0564902		0.0540793	0.0497929	0.0300487
41	0.464315	0.40896	0.431429	0.384631	0.175706	0.151981	0.162366	0.147818	0.0741581	0.0566394		0.0542291	0.050061	0.0301714
41.2	0.465467	0.409952	0.432782	0.385751	0.17615	0.152379	0.162905	0.148246	0.0745916	0.0568556		0.0543782	0.0501745	0.0303037
41.4	0.466847	0.410923	0.434129	0.386866	0.176937	0.152845	0.163442	0.148671	0.0748103	0.0563038		0.0545265	0.05051	0.030443
41.6	0.467803	0.411227	0.43547	0.387976	0.177749	0.152934	0.163977	0.149095	0.0751073	0.0566066		0.054674	0.0509495	0.0305087
41.8	0.468797	0.412291	0.436806	0.38908	0.17812	0.15308	0.16451	0.149516	0.0748986	0.0570121		0.0548209	0.0508773	0.0307964
42	0.469798	0.413249	0.438137	0.39018	0.178722	0.153166	0.165041	0.149936	0.0747876	0.0572831		0.0549669	0.0512955	0.030733
42.2	0.47086	0.414071	0.439463	0.391274	0.179675	0.153236	0.165571	0.150354	0.075356	0.0573939		0.0551122	0.0512916	0.0308703
42.4	0.471682	0.414882	0.440783	0.392364	0.180478	0.153915	0.166098	0.150769	0.0756241	0.0571999		0.0552568	0.0512669	0.030716
42.6	0.47249	0.415698	0.442097	0.393448	0.18099	0.154384	0.166624	0.151183	0.0756749	0.0568241		0.0554006	0.0512784	0.0305464
42.8	0.473894	0.416507	0.443407	0.394527	0.18156	0.154695	0.167147	0.151595	0.0759599	0.0569215		0.0555437	0.0511523	0.0305338
43	0.474512	0.417633	0.444711	0.395601	0.181896	0.154924	0.167669	0.152005	0.0762022	0.0567631		0.0556861	0.0509546	0.0302294
43.2	0.476227	0.418733	0.446009	0.39667	0.181832	0.155658	0.168189	0.152412	0.0765296	0.0567969		0.0558278	0.0510654	0.0303492
43.4	0.477069	0.419169	0.447303	0.397734	0.182247	0.15592	0.168707	0.152818	0.0769134	0.0568068		0.0559687	0.0511706	0.0303812
43.6	0.478184	0.41993	0.448591	0.398794	0.182848	0.156045	0.169224	0.153222	0.0767547	0.0569682		0.0561089	0.0505883	0.0305533
43.8	0.479278	0.42058	0.449874	0.399848	0.183113	0.156373	0.169738	0.153625	0.0764451	0.0571356		0.0562484	0.050576	0.0304821
44	0.480212	0.421037	0.451152	0.400897	0.183199	0.156719	0.170251	0.154025	0.0763751	0.0571025		0.0563872	0.0506266	0.0307398
44.2	0.481142	0.421378	0.452424	0.401942	0.183112	0.15721	0.170762	0.154423	0.0766891	0.0569517		0.0565252	0.0508194	0.0305069
44.4	0.482083	0.421771	0.453692	0.402981	0.183457	0.158383	0.171271	0.15482	0.077182	0.0568047		0.0566626	0.0508514	0.0304687
44.6	0.483264	0.422249	0.454954	0.404016	0.183675	0.159231	0.171778	0.155214	0.0776385	0.0569408		0.0567993	0.0513638	0.0304353
44.8	0.484344	0.423468	0.456211	0.405046	0.184089	0.159609	0.172284	0.155607	0.0778705	0.0573162		0.0569352	0.0512239	0.030413
45	0.485346	0.424701	0.457463	0.406071	0.184406	0.160302	0.172787	0.155998	0.0778526	0.0577033		0.0570705	0.0512738	0.0304653
45.2	0.48676	0.425873	0.45871	0.407091	0.18473	0.160949	0.173289	0.156387	0.0783597	0.0581139		0.0572051	0.0512821	0.0303977
45.4	0.487878	0.427188	0.459952	0.408107	0.185217	0.161666	0.173789	0.156774	0.0786773	0.0582772		0.057339	0.0515384	0.0305954
45.6	0.48881	0.428083	0.461189	0.409118	0.18624	0.162334	0.174287	0.15716	0.0791603	0.0589536		0.0574723	0.0516016	0.0307542
45.8	0.490055	0.429458	0.462421	0.410124	0.186266	0.162783	0.174784	0.157543	0.0789845	0.0596495		0.0576048	0.0517047	0.0311387
46	0.491038	0.430224	0.463648	0.411125	0.187139	0.162897	0.175279	0.157925	0.0794215	0.0599699		0.0577367	0.0518099	0.0313925
46.2	0.492072	0.430813	0.46487	0.412122	0.187495	0.163054	0.175772	0.158305	0.0799533	0.0599068		0.0578679	0.0518925	0.0315975
46.4	0.493034	0.431853	0.466087	0.413114	0.188168	0.16358	0.176263	0.158683	0.0798656	0.0599345		0.0579984	0.051908	0.0312764
46.6	0.494288	0.432257	0.467299	0.414102	0.188764	0.163815	0.176753	0.159059	0.0798872	0.060062		0.0581283	0.0518818	0.0311685
46.8	0.495454	0.432804	0.468506	0.415085	0.189126	0.163823	0.17724	0.159434	0.0802357	0.060407		0.0582575	0.0521372	0.0310019
47	0.496178	0.4336	0.469709	0.416063	0.189286	0.164113	0.177726	0.159807	0.0800961	0.0602154		0.058386	0.0521279	0.0309897
47.2	0.497628	0.434214	0.470906	0.417037	0.189974	0.164164	0.178211	0.160178	0.0805144	0.0603778		0.0585139	0.0523389	0.0312474
47.4	0.498092	0.434165	0.472099	0.418006	0.190946	0.164401	0.178693	0.160547	0.0804139	0.0602511		0.0586411	0.0527425	0.0311003
47.6	0.499165	0.434644	0.473286	0.418971	0.191231	0.164976	0.179174	0.160915	0.0799389	0.0604408		0.0587677	0.0526373	0.0309048
47.8	0.5001	0.434792	0.474469	0.419931	0.191198	0.165114	0.179654	0.161281	0.0802453	0.0603582		0.0588937	0.0527328	0.030759
48	0.500798	0.434944	0.475647	0.420887	0.191617	0.165303	0.180131	0.161645	0.0806693	0.0600359		0.059019	0.0526334	0.0305929
48.2	0.501686	0.435213	0.476821	0.421838	0.191862	0.16568	0.180607	0.162007	0.0814364	0.0599881		0.0591436	0.0527598	0.0306238
48.4	0.502894	0.435743	0.477989	0.422785	0.192295	0.165944	0.181081	0.162368	0.0818242	0.0602252		0.0592676	0.052185	0.0308607
48.6	0.50441	0.43657	0.479153	0.423727	0.1925	0.166211	0.181554	0.162727	0.0818899	0.0599254		0.059391	0.0519572	0.030772
48.8	0.505507	0.437344	0.480312	0.424665	0.192625	0.16623	0.182024	0.163085	0.0816884	0.0601721		0.0595138	0.051356	0.0304042
49	0.506531	0.438165	0.481467	0.425599	0.192969	0.16691	0.182493	0.16344	0.0815759	0.0603158		0.0596359	0.051018	0.0309316
49.2	0.507634	0.438947	0.482616	0.426528	0.19393	0.167701	0.182961	0.163794	0.08163	0.0600719		0.0597575	0.0511683	0.0307309
49.4	0.508575	0.439852	0.483761	0.427453	0.194628	0.168067	0.183427	0.164147	0.0815718	0.0600945		0.0598784	0.0513581	0.0310091
49.6	0.509175	0.44054	0.484902	0.428374	0.195025	0.168438	0.183891	0.164497	0.0817427	0.0606838		0.0599986	0.0518738	0.0316015
49.8	0.510143	0.441286	0.486038	0.429291	0.194892	0.168633	0.184353	0.164846	0.0818008	0.061408		0.0601183	0.0521787	0.0313885
50	0.510669	0.441908	0.487169	0.430203	0.195704	0.169206	0.184814	0.165194	0.0817979	0.061817		0.0602374	0.0524352	0.0311265
50.2	0.511893	0.44264	0.488295	0.431111	0.19625	0.169845	0.185273	0.165539	0.0817209	0.0622788		0.0603558	0.0529551	0.0307747
50.4	0.512781	0.443943	0.489418	0.432014	0.197176	0.170447	0.185731	0.165883	0.0816756	0.0623454		0.0604737	0.0531854	0.0306932
50.6	0.513523	0.444346	0.490535	0.432914	0.197969	0.170517	0.186187	0.166226	0.0815884	0.0623854		0.0605909	0.0531568	0.0309217
50.8	0.51413	0.445573	0.491648	0.433809	0.198219	0.170887	0.186641	0.166567	0.0816135	0.062036		0.0607076	0.0537179	0.0309296
51	0.514626	0.446421	0.492756	0.4347	0.198904	0.171294	0.187094	0.166906	0.0812636	0.0621701		0.0608236	0.0538714	0.0309308
51.2	0.515846	0.447255	0.49386	0.435587	0.199842	0.171781	0.187545	0.167244	0.0818293	0.062706		0.0609391	0.0548068	0.0310644
51.4	0.516571	0.448102	0.49496	0.43647	0.200259	0.172504	0.187995	0.16758	0.0818667	0.0627877		0.061054	0.0549899	0.030744
51.6	0.517497	0.448926	0.496055	0.437348	0.200478	0.172482	0.188443	0.167914	0.0822162	0.0627137		0.0611683	0.0553507	0.0308638
51.8	0.5182	0.449554	0.497146	0.438223	0.200722	0.172719	0.188889	0.168247	0.0826675	0.0623322		0.061282	0.0555853	0.0311996
52	0.519278	0.450326	0.498232	0.439093	0.20122	0.17269	0.189334	0.168578	0.0830247	0.0619652		0.0613951	0.0557053	0.0312693
52.2	0.520051	0.45093	0.499314	0.43996	0.201413	0.172839	0.189777	0.168908	0.0833305	0.0620423		0.0615077	0.0559196	0.0316572
52.4	0.521263	0.451739	0.500391	0.440822	0.201614	0.173013	0.190219	0.169236	0.0834662	0.0617356		0.0616196	0.0556264	0.0317916
52.6	0.522161	0.452289	0.501464	0.441681	0.201901	0.173128	0.190659	0.169563	0.0834148	0.0615527		0.061731	0.0557811	0.0317289
52.8	0.522893	0.453017	0.502533	0.442535	0.201903	0.172909	0.191097	0.169888	0.0832872	0.0614337		0.0618419	0.0557072	0.0318914
53	0.523873	0.453816	0.503597	0.443386	0.202028	0.172936	0.191534	0.170212	0.0834711	0.0611911		0.0619522	0.0559751	0.0321399
53.2	0.524828	0.45442	0.504657	0.444232	0.202188	0.172925	0.19197	0.170534	0.0836471	0.0612549		0.0620619	0.0562976	0.0318483
53.4	0.525625	0.455169	0.505713	0.445074	0.202127	0.173121	0.192403	0.170854	0.0838735	0.0614925		0.062171	0.0566828	0.0316793
53.6	0.526336	0.455634	0.506764	0.445913	0.201916	0.172977	0.192836	0.171173	0.0837826	0.0618512		0.0622796	0.0571542	0.0312676
53.8	0.52732	0.456123	0.507811	0.446748	0.202322	0.173276	0.193266	0.171491	0.0838573	0.0619531		0.0623877	0.0569683	0.030444
54	0.527997	0.457092	0.508854	0.447579	0.202706	0.173518	0.193696	0.171807	0.0830507	0.0621692		0.0624952	0.0571277	0.0301958
54.2	0.529246	0.457774	0.509893	0.448405	0.203038	0.173697	0.194123	0.172121	0.0832196	0.0621799		0.0626021	0.0572614	0.0302227
54.4	0.530231	0.458578	0.510928	0.449228	0.203498	0.173244	0.19455	0.172434	0.0834948	0.0617395		0.0627085	0.0570958	0.0307778
54.6	0.530985	0.459043	0.511958	0.450048	0.203903	0.173428	0.194974	0.172746	0.0838192	0.0618417		0.0628144	0.0572132	0.0311633
54.8	0.531769	0.459565	0.512984	0.450863	0.204136	0.173905	0.195398	0.173056	0.0844644	0.0618114		0.0629197	0.0574053	0.0314691
55	0.532428	0.459979	0.514006	0.451675	0.205075	0.174425	0.195819	0.173365	0.0850669	0.0625996		0.0630245	0.0575875	0.0318635
55.2	0.533184	0.460709	0.515024	0.452483	0.205495	0.175249	0.196239	0.173672	0.085629	0.0627116		0.0631287	0.0578457	0.0321047
55.4	0.533507	0.461127	0.516038	0.453287	0.206059	0.175758	0.196658	0.173978	0.0860763	0.0627678		0.0632324	0.05795	0.0321352
55.6	0.5339	0.461272	0.517047	0.454087	0.206292	0.175951	0.197075	0.174282	0.0869937	0.0628285		0.0633356	0.0580504	0.0324057
55.8	0.534642	0.461855	0.518053	0.454883	0.206808	0.176804	0.197491	0.174585	0.087208	0.0628576		0.0634383	0.0581108	0.0326545
56	0.535328	0.462479	0.519054	0.455676	0.207524	0.17686	0.197905	0.174886	0.0871531	0.0625884		0.0635404	0.0579629	0.0326418
56.2	0.535796	0.463029	0.520051	0.456465	0.208415	0.177318	0.198318	0.175186	0.0871869	0.0627335		0.0636421	0.0581085	0.0325392
56.4	0.53657	0.463417	0.521045	0.457251	0.209102	0.177413	0.19873	0.175485	0.0871631	0.0626893		0.0637432	0.0578375	0.0330006
56.6	0.537365	0.463577	0.522034	0.458033	0.209691	0.177178	0.199139	0.175782	0.0871722	0.0632296		0.0638437	0.0577584	0.0329347
56.8	0.538473	0.464078	0.523019	0.458811	0.209629	0.177129	0.199548	0.176078	0.0873932	0.0632995		0.0639438	0.0578831	0.0326585
57	0.539407	0.464542	0.524001	0.459586	0.210159	0.177056	0.199955	0.176372	0.087389	0.0634549		0.0640434	0.0579098	0.0322698
57.2	0.539944	0.464794	0.524978	0.460357	0.210887	0.177065	0.20036	0.176666	0.0872345	0.0637447		0.0641424	0.0579243	0.0321796
57.4	0.540568	0.465521	0.525951	0.461124	0.211481	0.177381	0.200765	0.176957	0.0870281	0.06364		0.064241	0.0578659	0.0320611
57.6	0.541705	0.465829	0.526921	0.461888	0.211248	0.177157	0.201167	0.177247	0.0868257	0.0637834		0.064339	0.0577588	0.0320301
57.8	0.542475	0.46643	0.527886	0.462648	0.211719	0.177605	0.201568	0.177536	0.0866909	0.063694		0.0644366	0.0575766	0.0322643
58	0.543216	0.466827	0.528848	0.463405	0.211697	0.177558	0.201968	0.177824	0.0865359	0.0640066		0.0645336	0.0577986	0.032756
58.2	0.544262	0.467219	0.529806	0.464158	0.211888	0.177567	0.202367	0.17811	0.0871855	0.0643367		0.0646302	0.0575445	0.0332502
58.4	0.544886	0.467709	0.530759	0.464907	0.212185	0.177473	0.202764	0.178395	0.0875424	0.0647415		0.0647263	0.0575816	0.0342128
58.6	0.545428	0.468146	0.531709	0.465653	0.212353	0.178252	0.203159	0.178678	0.0873075	0.0650901		0.0648218	0.0576771	0.0344868
58.8	0.546008	0.46869	0.532655	0.466396	0.212412	0.178595	0.203553	0.178961	0.0875295	0.0654091		0.0649169	0.0574951	0.0349809
59	0.546564	0.469523	0.533598	0.467135	0.212679	0.179124	0.203946	0.179241	0.0876507	0.0657293		0.0650115	0.0577145	0.035156
59.2	0.546785	0.47019	0.534536	0.467871	0.212233	0.179714	0.204338	0.179521	0.0876558	0.0657322		0.0651057	0.0575848	0.035127
59.4	0.547088	0.470703	0.535471	0.468603	0.21263	0.179876	0.204728	0.179799	0.0880247	0.0658083		0.0651993	0.0576807	0.0353397
59.6	0.547545	0.471236	0.536401	0.469332	0.212759	0.180302	0.205116	0.180076	0.0885208	0.0656909		0.0652925	0.057754	0.0352409
59.8	0.548221	0.471834	0.537328	0.470058	0.213268	0.180858	0.205503	0.180352	0.0878585	0.0649634		0.0653852	0.0584634	0.03545
60	0.548726	0.472688	0.538252	0.47078	0.213689	0.181011	0.205889	0.180626	0.0875584	0.0645572		0.0654774	0.0584551	0.0353863
60.2	0.549404	0.473303	0.539171	0.471499	0.214165	0.181212	0.206274	0.180899	0.0879128	0.0645687		0.0655691	0.0586312	0.0350333
60.4	0.550003	0.473908	0.540087	0.472214	0.214895	0.180949	0.206657	0.18117	0.0881626	0.0644208		0.0656604	0.0585244	0.0348805
60.6	0.550914	0.474511	0.540999	0.472926	0.215393	0.181042	0.207039	0.181441	0.0883531	0.0641743		0.0657512	0.058772	0.0343555
60.8	0.55128	0.475276	0.541908	0.473635	0.215758	0.18119	0.207419	0.18171	0.0885552	0.0638395		0.0658416	0.0586484	0.0345002
61	0.551835	0.475643	0.542812	0.474341	0.21654	0.181091	0.207798	0.181978	0.088496	0.0638117		0.0659315	0.0585469	0.0341776
61.2	0.55247	0.476335	0.543713	0.475043	0.2166	0.181056	0.208176	0.182245	0.0886015	0.0638116		0.0660209	0.0583907	0.0339663
61.4	0.553276	0.477076	0.544611	0.475742	0.216808	0.181324	0.208552	0.18251	0.0889035	0.0637155		0.0661099	0.0582512	0.03407
61.6	0.554285	0.47742	0.545505	0.476437	0.216694	0.181526	0.208927	0.182774	0.0892409	0.0638598		0.0661984	0.058165	0.033898
61.8	0.554909	0.477817	0.546395	0.47713	0.217269	0.181707	0.209301	0.183037	0.0891031	0.0641911		0.0662865	0.0585276	0.0336246
62	0.555659	0.478321	0.547281	0.477819	0.217979	0.182143	0.209673	0.183298	0.08941	0.0646287		0.0663741	0.058671	0.0337344
62.2	0.556527	0.478603	0.548164	0.478505	0.218425	0.182255	0.210045	0.183559	0.0896199	0.0649074		0.0664613	0.0585953	0.0338304
62.4	0.556953	0.479214	0.549044	0.479188	0.218668	0.182833	0.210414	0.183818	0.0893482	0.0654964		0.066548	0.0589284	0.0339433
62.6	0.557841	0.479785	0.54992	0.479867	0.218595	0.183285	0.210783	0.184076	0.088722	0.0658402		0.0666343	0.0591646	0.0340743
62.8	0.558305	0.480403	0.550792	0.480544	0.218571	0.183898	0.21115	0.184333	0.0888948	0.0661581		0.0667202	0.0593788	0.0338135
63	0.558557	0.48069	0.55166	0.481217	0.218429	0.18443	0.211516	0.184588	0.0891981	0.0664788		0.0668056	0.0596257	0.0337724
63.2	0.559347	0.481382	0.552526	0.481887	0.218443	0.184923	0.21188	0.184842	0.0890261	0.0667661		0.0668906	0.0599486	0.0338135
63.4	0.560152	0.481885	0.553387	0.482554	0.218923	0.185364	0.212244	0.185096	0.0888245	0.0667269		0.0669751	0.0604422	0.0342541
63.6	0.560658	0.482428	0.554246	0.483218	0.21898	0.185883	0.212606	0.185348	0.0887394	0.0667041		0.0670592	0.0611344	0.0343034
63.8	0.561194	0.483421	0.5551	0.483879	0.218918	0.186615	0.212966	0.185598	0.0880898	0.0665261		0.0671429	0.061553	0.0345678
64	0.561922	0.484381	0.555952	0.484537	0.219193	0.186899	0.213326	0.185848	0.0881931	0.0667181		0.0672262	0.0614582	0.034661
64.2	0.562451	0.48503	0.556799	0.485191	0.219428	0.187158	0.213684	0.186096	0.0882481	0.0668949		0.067309	0.0618766	0.0343429
64.4	0.563095	0.485631	0.557644	0.485843	0.219932	0.187303	0.214041	0.186343	0.0887893	0.0669852		0.0673914	0.0622673	0.0341664
64.6	0.563869	0.486079	0.558485	0.486492	0.220113	0.187596	0.214396	0.186589	0.0894277	0.06691		0.0674734	0.0622959	0.0345692
64.8	0.564546	0.486515	0.559322	0.487137	0.22064	0.187599	0.214751	0.186834	0.0894536	0.0668646		0.067555	0.0618929	0.0346399
65	0.565395	0.487019	0.560156	0.48778	0.221087	0.187438	0.215104	0.187078	0.0894025	0.0669158		0.0676361	0.0619861	0.0343682
65.2	0.566268	0.487632	0.560987	0.488419	0.221481	0.187302	0.215455	0.187321	0.0898906	0.0668341		0.0677169	0.0617146	0.0343564
65.4	0.56714	0.488269	0.561815	0.489056	0.222187	0.187327	0.215806	0.187562	0.090334	0.0668562		0.0677972	0.0617441	0.0343742
65.6	0.567987	0.488413	0.562639	0.489689	0.222871	0.187396	0.216155	0.187802	0.0907831	0.0667577		0.0678772	0.0617731	0.0342025
65.8	0.568663	0.488337	0.563459	0.49032	0.223818	0.18741	0.216504	0.188041	0.0911284	0.0664699		0.0679567	0.0616315	0.0341959
66	0.569388	0.488914	0.564277	0.490948	0.224874	0.187699	0.21685	0.188279	0.0916462	0.0663851		0.0680358	0.0611021	0.0344652
66.2	0.570132	0.48897	0.565091	0.491573	0.224994	0.18749	0.217196	0.188516	0.0922843	0.0662469		0.0681145	0.06058	0.0343858
66.4	0.570605	0.489321	0.565902	0.492195	0.225072	0.187679	0.21754	0.188752	0.0925164	0.0663561		0.0681928	0.060714	0.0342991
66.6	0.571183	0.489757	0.566709	0.492814	0.225325	0.18799	0.217884	0.188987	0.0930041	0.0661218		0.0682707	0.0607755	0.0345171
66.8	0.571587	0.490593	0.567513	0.49343	0.225803	0.188083	0.218226	0.18922	0.0936187	0.0660488		0.0683482	0.060656	0.0342108
67	0.572039	0.491193	0.568314	0.494043	0.225852	0.188144	0.218566	0.189453	0.0938013	0.0660955		0.0684253	0.0606402	0.0344444
67.2	0.573028	0.491589	0.569112	0.494653	0.226239	0.18824	0.218906	0.189684	0.0934163	0.0662916		0.0685021	0.0607401	0.0347529
67.4	0.573438	0.492442	0.569906	0.495261	0.226161	0.188236	0.219244	0.189915	0.093248	0.0661866		0.0685784	0.0606044	0.0351553
67.6	0.573579	0.492918	0.570698	0.495865	0.226246	0.18846	0.219581	0.190144	0.093546	0.0664292		0.0686543	0.0607456	0.035189
67.8	0.574235	0.493672	0.571486	0.496467	0.225989	0.18879	0.219917	0.190372	0.0933959	0.0666138		0.0687299	0.0611823	0.0350645
68	0.574918	0.49418	0.57227	0.497066	0.22595	0.188885	0.220252	0.190599	0.0935513	0.0668573		0.0688051	0.0617405	0.0350896
68.2	0.575747	0.494579	0.573052	0.497663	0.226056	0.189009	0.220586	0.190825	0.0935619	0.0669996		0.0688799	0.0622536	0.035049
68.4	0.576422	0.494913	0.573831	0.498256	0.226499	0.188897	0.220918	0.19105	0.0942634	0.0667175		0.0689543	0.0625231	0.0352011
68.6	0.577036	0.495304	0.574606	0.498847	0.226535	0.18895	0.221249	0.191274	0.0945603	0.066612		0.0690283	0.0625715	0.0351453
68.8	0.577705	0.495922	0.575378	0.499435	0.226906	0.18903	0.221579	0.191496	0.0940236	0.066704		0.069102	0.0628346	0.0348668
69	0.578373	0.496262	0.576147	0.50002	0.227199	0.189332	0.221908	0.191718	0.093899	0.0668378		0.0691752	0.063214	0.0349458
69.2	0.579216	0.496171	0.576913	0.500603	0.227498	0.189476	0.222236	0.191939	0.0944194	0.0671681		0.0692481	0.0635084	0.034541
69.4	0.579945	0.496727	0.577676	0.501182	0.227904	0.189601	0.222562	0.192159	0.0938584	0.0670594		0.0693207	0.0639104	0.0345566
69.6	0.580337	0.496677	0.578436	0.50176	0.228825	0.18976	0.222888	0.192377	0.0938137	0.0667452		0.0693928	0.0636954	0.0345039
69.8	0.580705	0.496919	0.579192	0.502334	0.229464	0.189774	0.223212	0.192595	0.0936569	0.0667965		0.0694646	0.0637801	0.0343332
70	0.581442	0.497627	0.579946	0.502906	0.229655	0.18997	0.223535	0.192811	0.0933175	0.0669578		0.0695361	0.0638813	0.0345159
70.2	0.582117	0.497634	0.580697	0.503475	0.230037	0.19033	0.223857	0.193027	0.0934508	0.0668157		0.0696071	0.063661	0.034543
70.4	0.582318	0.497703	0.581444	0.504041	0.230222	0.190739	0.224178	0.193241	0.0934357	0.0667519		0.0696778	0.0639037	0.0343679
70.6	0.582375	0.498361	0.582188	0.504605	0.230375	0.191116	0.224497	0.193455	0.0931489	0.0668307		0.0697482	0.0635605	0.034475
70.8	0.58293	0.498648	0.58293	0.505166	0.230644	0.190957	0.224816	0.193668	0.0930493	0.0670274		0.0698181	0.0630925	0.0345299
71	0.583293	0.49871	0.583668	0.505725	0.230743	0.191252	0.225133	0.193879	0.0924926	0.0672066		0.0698878	0.0628374	0.0345743
71.2	0.583891	0.4986	0.584404	0.506281	0.231011	0.191487	0.22545	0.19409	0.0921529	0.0676252		0.069957	0.0625158	0.0347953
71.4	0.58437	0.49966	0.585136	0.506834	0.230894	0.191445	0.225765	0.194299	0.0922344	0.0676782		0.070026	0.0622998	0.0350146
71.6	0.58459	0.499696	0.585866	0.507385	0.231245	0.191772	0.226079	0.194508	0.0926682	0.0680347		0.0700945	0.0624642	0.0350987
71.8	0.585285	0.49999	0.586592	0.507933	0.231231	0.191971	0.226392	0.194715	0.0925733	0.0681013		0.0701628	0.0628521	0.0348873
72	0.586006	0.500133	0.587316	0.508479	0.231615	0.19216	0.226704	0.194922	0.0929541	0.0681785		0.0702306	0.0630711	0.0350475
72.2	0.586535	0.500299	0.588037	0.509022	0.232012	0.192125	0.227014	0.195127	0.0936174	0.0680286		0.0702981	0.0627343	0.0353013
72.4	0.586684	0.500653	0.588754	0.509562	0.232218	0.192003	0.227324	0.195332	0.0943479	0.0681842		0.0703653	0.0627579	0.0351679
72.6	0.587185	0.501033	0.589469	0.5101	0.23197	0.192352	0.227632	0.195536	0.0946886	0.0682797		0.0704322	0.0629228	0.0348218
72.8	0.587811	0.501283	0.590181	0.510636	0.232017	0.192804	0.22794	0.195738	0.0948402	0.0684905		0.0704987	0.0632739	0.0348004
73	0.588798	0.501608	0.59089	0.511169	0.232085	0.193279	0.228246	0.19594	0.0952222	0.068431		0.0705648	0.063684	0.0346275
73.2	0.58927	0.502093	0.591596	0.511699	0.232407	0.193658	0.228551	0.196141	0.0951718	0.0683141		0.0706306	0.0637837	0.0344273
73.4	0.589449	0.503015	0.5923	0.512227	0.232679	0.19386	0.228855	0.196341	0.0946075	0.0680498		0.0706961	0.0639054	0.034348
73.6	0.59015	0.503343	0.593	0.512753	0.233111	0.194109	0.229159	0.19654	0.0950782	0.0677563		0.0707613	0.0638563	0.0342934
73.8	0.590854	0.503862	0.593698	0.513276	0.23325	0.194142	0.229461	0.196738	0.0948557	0.0679004		0.0708261	0.0645105	0.0345332
74	0.59164	0.504327	0.594393	0.513797	0.232907	0.194357	0.229761	0.196935	0.0949578	0.0676968		0.0708906	0.0646123	0.0348586
74.2	0.592124	0.50444	0.595085	0.514315	0.233093	0.194395	0.230061	0.197131	0.0952555	0.0678797		0.0709548	0.0647631	0.0346923
74.4	0.592864	0.504912	0.595774	0.514831	0.232973	0.194682	0.23036	0.197326	0.0951176	0.0678119		0.0710186	0.0650528	0.0344595
74.6	0.593297	0.505143	0.59646	0.515345	0.232754	0.19483	0.230658	0.19752	0.0945773	0.0675866		0.0710821	0.0649239	0.0347976
74.8	0.594256	0.505558	0.597144	0.515856	0.232852	0.194769	0.230955	0.197714	0.0943253	0.0676131		0.0711453	0.0649971	0.0350147
75	0.594896	0.506175	0.597825	0.516365	0.232966	0.194995	0.23125	0.197906	0.0941878	0.0676794		0.0712081	0.0648132	0.0357466
75.2	0.595656	0.506551	0.598503	0.516871	0.233036	0.195254	0.231545	0.198098	0.0940751	0.0677275		0.0712707	0.0648205	0.0359981
75.4	0.596083	0.507115	0.599178	0.517375	0.233399	0.195175	0.231838	0.198288	0.094395	0.0679218		0.0713329	0.0647777	0.0365201
75.6	0.596389	0.507291	0.599851	0.517877	0.234058	0.195572	0.232131	0.198478	0.0942949	0.0684626		0.0713948	0.0649265	0.0363444
75.8	0.596876	0.507616	0.600521	0.518376	0.234084	0.195317	0.232422	0.198667	0.0941414	0.0689539		0.0714564	0.0649824	0.0363709
76	0.597344	0.507974	0.601188	0.518873	0.234393	0.195244	0.232713	0.198855	0.0945114	0.0693922		0.0715177	0.0649206	0.0367361
76.2	0.597641	0.508372	0.601852	0.519367	0.234662	0.195161	0.233002	0.199042	0.0945162	0.0698444		0.0715787	0.0642062	0.037023
76.4	0.598058	0.508651	0.602514	0.51986	0.234862	0.195612	0.23329	0.199228	0.0944297	0.0704606		0.0716393	0.0641358	0.0367066
76.6	0.598619	0.508834	0.603173	0.52035	0.235029	0.195761	0.233578	0.199413	0.094596	0.070246		0.0716997	0.064261	0.0363858
76.8	0.598684	0.509127	0.603829	0.520838	0.235067	0.196134	0.233864	0.199598	0.0949484	0.0704727		0.0717597	0.0643306	0.0359991
77	0.598925	0.5101	0.604483	0.521323	0.235559	0.196422	0.234149	0.199781	0.0946315	0.0703413		0.0718194	0.0642581	0.0356214
77.2	0.599128	0.510622	0.605134	0.521806	0.236005	0.196826	0.234434	0.199964	0.0941611	0.070197		0.0718789	0.0638139	0.0354387
77.4	0.599116	0.511284	0.605783	0.522287	0.23611	0.196683	0.234717	0.200146	0.0945813	0.0703689		0.071938	0.0636319	0.0350451
77.6	0.6002	0.511692	0.606428	0.522766	0.236495	0.19675	0.234999	0.200327	0.0950433	0.0701566		0.0719968	0.0633544	0.0353371
77.8	0.60043	0.512046	0.607072	0.523243	0.236702	0.196575	0.235281	0.200507	0.0953424	0.0701428		0.0720553	0.0636406	0.0352319
78	0.601161	0.512398	0.607712	0.523717	0.236568	0.196803	0.235561	0.200686	0.095846	0.0695562		0.0721136	0.0635613	0.0353227
78.2	0.602087	0.51248	0.60835	0.524189	0.236806	0.197155	0.23584	0.200865	0.0961965	0.0692758		0.0721715	0.0639054	0.0352319
78.4	0.603089	0.512869	0.608986	0.524659	0.236811	0.197461	0.236118	0.201042	0.0962959	0.0689093		0.0722291	0.0637604	0.0351639
78.6	0.603639	0.512956	0.609618	0.525127	0.23659	0.19765	0.236396	0.201219	0.0962142	0.0687438		0.0722865	0.0635491	0.0356025
78.8	0.604387	0.513209	0.610249	0.525592	0.236818	0.197931	0.236672	0.201395	0.0966935	0.0688456		0.0723435	0.0639169	0.0358087
79	0.605061	0.513038	0.610876	0.526055	0.236924	0.198145	0.236947	0.20157	0.0971295	0.0685417		0.0724003	0.0638737	0.0361299
79.2	0.606015	0.512982	0.611502	0.526517	0.237295	0.198732	0.237222	0.201744	0.0968576	0.0687478		0.0724567	0.0641734	0.0361456
79.4	0.606521	0.513186	0.612124	0.526976	0.237778	0.199161	0.237495	0.201918	0.0968804	0.0690729		0.0725129	0.0643427	0.0359494
79.6	0.607072	0.513693	0.612744	0.527433	0.237889	0.199444	0.237768	0.20209	0.0966592	0.0691155		0.0725688	0.0642665	0.0358163
79.8	0.60741	0.513731	0.613362	0.527887	0.237844	0.199362	0.238039	0.202262	0.0969791	0.0693116		0.0726244	0.0641012	0.0361061
80	0.607845	0.513748	0.613977	0.52834	0.238432	0.199544	0.23831	0.202433	0.0968988	0.069541		0.0726797	0.0641263	0.0360804
80.2	0.608583	0.513902	0.61459	0.528791	0.238789	0.199408	0.238579	0.202604	0.0969031	0.0697786		0.0727348	0.0637358	0.0360175
80.4	0.608541	0.51429	0.6152	0.529239	0.239026	0.199506	0.238848	0.202773	0.0969634	0.070106		0.0727895	0.0640781	0.0358065
80.6	0.608525	0.514847	0.615807	0.529685	0.239279	0.199365	0.239115	0.202942	0.0970305	0.0697889		0.072844	0.0640641	0.0357032
80.8	0.608141	0.515516	0.616413	0.53013	0.239622	0.199434	0.239382	0.203109	0.0971714	0.0700796		0.0728982	0.0640484	0.035535
81	0.608242	0.516143	0.617015	0.530572	0.240374	0.199013	0.239648	0.203276	0.0968886	0.070075		0.0729522	0.0639848	0.0355092
81.2	0.608422	0.516488	0.617616	0.531012	0.240623	0.198816	0.239913	0.203443	0.0969792	0.0703153		0.0730058	0.0639304	0.0354722
81.4	0.608396	0.517034	0.618213	0.53145	0.241092	0.198637	0.240177	0.203608	0.097661	0.0705041		0.0730592	0.0635347	0.0354208
81.6	0.608938	0.517386	0.618809	0.531886	0.241632	0.198736	0.240439	0.203773	0.0976768	0.0704932		0.0731123	0.0636965	0.0355876
81.8	0.609133	0.517825	0.619402	0.53232	0.241775	0.198659	0.240701	0.203937	0.0979629	0.0712041		0.0731651	0.0638193	0.0357186
82	0.609861	0.518301	0.619993	0.532752	0.241933	0.198647	0.240963	0.2041	0.097948	0.0713872		0.0732177	0.0639998	0.0361539
82.2	0.610319	0.518455	0.620581	0.533182	0.242009	0.198563	0.241223	0.204262	0.097961	0.0718197		0.07327	0.0644216	0.0364051
82.4	0.610392	0.518843	0.621167	0.53361	0.241835	0.198502	0.241482	0.204424	0.0981389	0.0722462		0.0733221	0.0645985	0.0365197
82.6	0.610653	0.518949	0.62175	0.534036	0.241985	0.198865	0.24174	0.204584	0.0982632	0.0724766		0.0733738	0.0650184	0.0367558
82.8	0.611045	0.519027	0.622331	0.53446	0.242472	0.199217	0.241998	0.204745	0.0987507	0.0724001		0.0734253	0.0658089	0.0365306
83	0.611763	0.518725	0.62291	0.534882	0.242819	0.200061	0.242254	0.204904	0.099004	0.0727025		0.0734766	0.066216	0.0363783
83.2	0.612262	0.518989	0.623486	0.535302	0.243232	0.201033	0.24251	0.205062	0.0991208	0.0732567		0.0735276	0.0664524	0.0367025
83.4	0.612607	0.51934	0.62406	0.53572	0.243406	0.201548	0.242764	0.20522	0.0995974	0.0731927		0.0735783	0.0665883	0.0365483
83.6	0.613027	0.519585	0.624632	0.536136	0.243634	0.201369	0.243018	0.205377	0.0999667	0.0728779		0.0736287	0.0665046	0.0366864
83.8	0.613654	0.519419	0.625201	0.53655	0.244117	0.201906	0.243271	0.205534	0.10025	0.0727631		0.073679	0.066694	0.0368067
84	0.614333	0.519801	0.625769	0.536963	0.244168	0.202344	0.243523	0.205689	0.100339	0.0727908		0.0737289	0.0668292	0.0367485
84.2	0.614959	0.520081	0.626333	0.537373	0.244476	0.20285	0.243774	0.205844	0.100381	0.0725965		0.0737786	0.0669026	0.03701
84.4	0.615147	0.52075	0.626896	0.537782	0.244747	0.203358	0.244024	0.205998	0.10052	0.0725521		0.073828	0.0669043	0.0371688
84.6	0.615596	0.520956	0.627456	0.538188	0.24511	0.203646	0.244273	0.206152	0.100555	0.0722273		0.0738772	0.0664243	0.037335
84.8	0.61605	0.521017	0.628014	0.538593	0.245285	0.203695	0.244522	0.206304	0.100415	0.0721119		0.0739262	0.0663458	0.0373539
85	0.616472	0.521564	0.62857	0.538995	0.245981	0.203709	0.244769	0.206456	0.100133	0.0721351		0.0739749	0.066423	0.0374564
85.2	0.617027	0.521899	0.629123	0.539396	0.246207	0.203903	0.245016	0.206607	0.099851	0.0721627		0.0740233	0.0662342	0.0375805
85.4	0.617399	0.522275	0.629674	0.539795	0.24647	0.203915	0.245262	0.206758	0.100212	0.0721763		0.0740715	0.0661457	0.0373942
85.6	0.617952	0.52265	0.630223	0.540193	0.246293	0.203628	0.245507	0.206908	0.0998924	0.0719327		0.0741195	0.0662676	0.0376339
85.8	0.618701	0.522987	0.63077	0.540588	0.24597	0.203259	0.245751	0.207057	0.0994775	0.0720493		0.0741672	0.0657156	0.0381071
86	0.619364	0.523502	0.631315	0.540981	0.245798	0.202876	0.245994	0.207205	0.0992217	0.0714879		0.0742146	0.0657337	0.038296
86.2	0.620003	0.523592	0.631857	0.541373	0.245351	0.202654	0.246236	0.207353	0.0990516	0.0709481		0.0742618	0.0656641	0.038407
86.4	0.620489	0.524167	0.632397	0.541763	0.244974	0.202699	0.246478	0.2075	0.0991016	0.0710087		0.0743088	0.0658057	0.0381089
86.6	0.62103	0.524422	0.632935	0.542151	0.245383	0.202776	0.246718	0.207646	0.0991985	0.0708301		0.0743556	0.0658252	0.0376569
86.8	0.621572	0.524602	0.633471	0.542537	0.245809	0.20239	0.246958	0.207792	0.0993455	0.0706421		0.0744021	0.0662374	0.0375418
87	0.621856	0.52468	0.634004	0.542921	0.245883	0.202891	0.247197	0.207937	0.0998472	0.0706578		0.0744483	0.0661836	0.0372777
87.2	0.622268	0.524967	0.634536	0.543304	0.245978	0.202563	0.247435	0.208081	0.100204	0.0706248		0.0744944	0.0659779	0.0375617
87.4	0.6229	0.524971	0.635065	0.543685	0.246042	0.202306	0.247672	0.208225	0.100697	0.0702106		0.0745402	0.0658014	0.0375714
87.6	0.62326	0.525265	0.635592	0.544064	0.246424	0.202367	0.247908	0.208368	0.100945	0.0701645		0.0745857	0.0657807	0.0372171
87.8	0.623903	0.525338	0.636117	0.544441	0.246593	0.20312	0.248144	0.20851	0.101009	0.0703202		0.0746311	0.0654288	0.0374273
88	0.624038	0.525336	0.63664	0.544816	0.246732	0.203181	0.248379	0.208651	0.100848	0.0703652		0.0746762	0.0653133	0.0374651
88.2	0.624177	0.525324	0.637161	0.54519	0.247402	0.203255	0.248612	0.208792	0.100847	0.0702502		0.074721	0.0654023	0.0375917
88.4	0.62458	0.525612	0.637679	0.545562	0.247461	0.203425	0.248845	0.208933	0.101035	0.0702612		0.0747657	0.0651594	0.0376929
88.6	0.624536	0.525591	0.638196	0.545933	0.247756	0.203827	0.249078	0.209072	0.100298	0.0707137		0.0748101	0.065134	0.0378874
88.8	0.62479	0.525881	0.63871	0.546301	0.247875	0.204421	0.249309	0.209211	0.100288	0.0711798		0.0748543	0.0653615	0.0383824
89	0.624802	0.526425	0.639223	0.546668	0.248369	0.204541	0.24954	0.209349	0.100349	0.0718237		0.0748982	0.0654363	0.0380573
89.2	0.624759	0.526572	0.639733	0.547033	0.248258	0.204745	0.249769	0.209487	0.100186	0.0718243		0.074942	0.0654445	0.0382186
89.4	0.624628	0.526634	0.640241	0.547396	0.248203	0.20478	0.249998	0.209624	0.100638	0.0719474		0.0749855	0.0656759	0.0382343
89.6	0.62511	0.527039	0.640747	0.547758	0.248226	0.204448	0.250226	0.20976	0.100222	0.0715296		0.0750288	0.0655034	0.0384466
89.8	0.625657	0.527286	0.641251	0.548118	0.248176	0.204214	0.250454	0.209896	0.09972	0.0717648		0.0750718	0.0655823	0.038089
90	0.626425	0.527589	0.641753	0.548477	0.248409	0.20434	0.25068	0.210031	0.0996629	0.0720861		0.0751147	0.0657793	0.0383709
90.2	0.627078	0.527767	0.642253	0.548833	0.248266	0.204613	0.250906	0.210165	0.099543	0.0719175		0.0751573	0.0659399	0.0383341
90.4	0.627299	0.528194	0.642751	0.549188	0.248151	0.204558	0.251131	0.210299	0.0995194	0.0723544		0.0751997	0.0661879	0.0381253
90.6	0.62771	0.528317	0.643247	0.549542	0.248599	0.20464	0.251355	0.210432	0.0997055	0.0719545		0.0752419	0.066184	0.0382198
90.8	0.628063	0.528812	0.643741	0.549893	0.248572	0.204823	0.251578	0.210565	0.0997629	0.0716673		0.0752839	0.0664471	0.0384374
91	0.628527	0.528982	0.644233	0.550244	0.248435	0.205421	0.251801	0.210697	0.100191	0.0718822		0.0753257	0.0664973	0.0386293
91.2	0.628984	0.529208	0.644723	0.550592	0.248528	0.205186	0.252022	0.210828	0.100486	0.0721432		0.0753673	0.0663988	0.0387292
91.4	0.629392	0.529021	0.645211	0.550939	0.248599	0.205405	0.252243	0.210958	0.100713	0.0720757		0.0754086	0.0665817	0.0386549
91.6	0.629675	0.529369	0.645697	0.551284	0.24896	0.205775	0.252463	0.211089	0.100612	0.0721813		0.0754497	0.0666201	0.0387475
91.8	0.630241	0.529372	0.646181	0.551628	0.249275	0.205969	0.252683	0.211218	0.100778	0.0720704		0.0754907	0.0666743	0.0389933
92	0.630275	0.529661	0.646663	0.55197	0.249591	0.205755	0.252901	0.211347	0.101088	0.0719149		0.0755314	0.0669463	0.0391512
92.2	0.630792	0.53025	0.647143	0.55231	0.249976	0.205908	0.253119	0.211475	0.10131	0.0722118		0.0755719	0.0670365	0.0394475
92.4	0.631481	0.530573	0.647622	0.552649	0.250363	0.206048	0.253336	0.211603	0.101114	0.0724892		0.0756122	0.0670493	0.0396216
92.6	0.631829	0.530851	0.648098	0.552986	0.250594	0.206633	0.253553	0.211729	0.101151	0.072955		0.0756523	0.0672271	0.0396178
92.8	0.632174	0.531667	0.648572	0.553322	0.250809	0.206933	0.253768	0.211856	0.101552	0.0731396		0.0756922	0.067399	0.0394389
93	0.632381	0.532146	0.649045	0.553656	0.251463	0.206975	0.253983	0.211982	0.101589	0.0731778		0.0757319	0.0675228	0.038631
93.2	0.632402	0.532355	0.649515	0.553989	0.251411	0.207281	0.254197	0.212107	0.102095	0.073135		0.0757714	0.0678564	0.0390603
93.4	0.633009	0.532643	0.649984	0.55432	0.251992	0.20733	0.25441	0.212231	0.102275	0.0730306		0.0758107	0.0679251	0.0386725
93.6	0.633711	0.533087	0.65045	0.554649	0.252414	0.207359	0.254622	0.212356	0.101852	0.0731307		0.0758498	0.0682086	0.0384516
93.8	0.634151	0.533189	0.650915	0.554977	0.252514	0.207388	0.254834	0.212479	0.10175	0.0733723		0.0758886	0.0683163	0.0381955
94	0.634718	0.533585	0.651378	0.555303	0.253007	0.207756	0.255045	0.212602	0.101703	0.0732951		0.0759273	0.0683612	0.0385608
94.2	0.634876	0.534303	0.651839	0.555628	0.252461	0.207834	0.255255	0.212724	0.101761	0.0732985		0.0759658	0.0681483	0.0383417
94.4	0.635498	0.534708	0.652298	0.555952	0.252229	0.207688	0.255465	0.212846	0.101584	0.0731189		0.0760041	0.0682898	0.0382466
94.6	0.636062	0.535221	0.652755	0.556273	0.252326	0.207548	0.255674	0.212967	0.101762	0.0726452		0.0760422	0.0683889	0.0385118
94.8	0.636326	0.535728	0.653211	0.556594	0.251952	0.207623	0.255882	0.213087	0.101972	0.0726435		0.0760801	0.0685559	0.0385432
95	0.636652	0.535567	0.653664	0.556913	0.251589	0.207184	0.256089	0.213207	0.102237	0.0729322		0.0761178	0.0686596	0.0385419
95.2	0.636591	0.535829	0.654116	0.55723	0.251777	0.20695	0.256295	0.213327	0.102659	0.0729491		0.0761554	0.0688194	0.0384179
95.4	0.636712	0.535732	0.654566	0.557546	0.251478	0.207228	0.256501	0.213446	0.102911	0.0725615		0.0761927	0.0691024	0.0383585
95.6	0.636689	0.535976	0.655014	0.55786	0.251411	0.20722	0.256706	0.213564	0.102892	0.0727584		0.0762298	0.0687266	0.0386004
95.8	0.636889	0.536601	0.65546	0.558173	0.25122	0.207207	0.25691	0.213682	0.103038	0.0728117		0.0762668	0.0690521	0.0385472
96	0.636959	0.536937	0.655905	0.558485	0.251127	0.207118	0.257114	0.213799	0.103054	0.0729798		0.0763036	0.0684674	0.038771
96.2	0.637005	0.53714	0.656347	0.558795	0.251713	0.207388	0.257317	0.213916	0.102789	0.0731183		0.0763401	0.0681727	0.0386775
96.4	0.636975	0.537229	0.656788	0.559104	0.251524	0.207439	0.257519	0.214032	0.103174	0.073159		0.0763765	0.0679291	0.0387956
96.6	0.636834	0.537416	0.657227	0.559411	0.251682	0.208357	0.257721	0.214147	0.103307	0.0733341		0.0764127	0.0677699	0.0388458
96.8	0.636879	0.538078	0.657664	0.559716	0.252084	0.208914	0.257921	0.214262	0.103176	0.0736202		0.0764487	0.0678386	0.0387932
97	0.63716	0.537802	0.6581	0.560021	0.252482	0.209361	0.258121	0.214377	0.10305	0.0735705		0.0764846	0.0677419	0.0386661
97.2	0.63762	0.537839	0.658534	0.560324	0.252511	0.209756	0.258321	0.214491	0.10339	0.0733759		0.0765202	0.0679221	0.0386657
97.4	0.63787	0.538228	0.658966	0.560625	0.253055	0.21023	0.258519	0.214604	0.103073	0.0731953		0.0765557	0.0680066	0.0380852
97.6	0.638112	0.538017	0.659396	0.560925	0.253203	0.210465	0.258717	0.214717	0.103068	0.0733293		0.076591	0.0683499	0.0377895
97.8	0.638419	0.538123	0.659824	0.561224	0.253464	0.210779	0.258914	0.214829	0.102931	0.0729329		0.0766261	0.0685186	0.0374303
98	0.639002	0.538472	0.660251	0.561521	0.253726	0.210931	0.259111	0.214941	0.102847	0.0725535		0.076661	0.0688018	0.0373864
98.2	0.63954	0.538999	0.660676	0.561817	0.25369	0.210854	0.259307	0.215052	0.102895	0.0723559		0.0766958	0.0686025	0.0375093
98.4	0.640517	0.539088	0.6611	0.562112	0.25409	0.210906	0.259502	0.215163	0.103009	0.0717522		0.0767304	0.0689885	0.0373467
98.6	0.641191	0.539112	0.661521	0.562405	0.254204	0.21106	0.259696	0.215273	0.103469	0.0718995		0.0767648	0.0693115	0.0372827
98.8	0.642056	0.53924	0.661941	0.562697	0.254169	0.21102	0.25989	0.215383	0.103734	0.0718588		0.076799	0.069297	0.0371196
99	0.642369	0.539258	0.662359	0.562987	0.254421	0.210924	0.260083	0.215492	0.103928	0.0718528		0.076833	0.0695947	0.0368774
99.2	0.642883	0.539697	0.662776	0.563276	0.2547	0.211164	0.260275	0.215601	0.104551	0.0717571		0.0768669	0.0697581	0.0366556
99.4	0.643402	0.539798	0.66319	0.563564	0.254237	0.211344	0.260467	0.215709	0.1045	0.0713946		0.0769006	0.069634	0.0364219
99.6	0.643842	0.540058	0.663604	0.56385	0.254395	0.21111	0.260658	0.215816	0.10408	0.0717741		0.0769342	0.0697859	0.0362388
99.8	0.643961	0.540738	0.664015	0.564135	0.254522	0.211194	0.260848	0.215924	0.103924	0.0717536		0.0769675	0.070126	0.0362607
100	0.644172	0.540794	0.664425	0.564419	0.254989	0.210913	0.261038	0.21603	0.103973	0.0720185		0.0770007	0.0697921	0.0361086
100.2	0.644424	0.541354	0.664833	0.564701	0.255818	0.210841	0.261227	0.216136	0.103836	0.0728165		0.0770337	0.0696691	0.0363078
100.4	0.644823	0.541929	0.665239	0.564983	0.255796	0.210571	0.261415	0.216242	0.103649	0.0730919		0.0770666	0.0694426	0.0369186
100.6	0.64528	0.542211	0.665644	0.565262	0.256329	0.211009	0.261603	0.216347	0.103217	0.0737913		0.0770993	0.0697802	0.0368518
100.8	0.645416	0.54256	0.666047	0.565541	0.256355	0.210764	0.26179	0.216452	0.102865	0.0741876		0.0771318	0.0700325	0.0368882
101	0.645729	0.542464	0.666449	0.565818	0.256527	0.210394	0.261976	0.216556	0.10266	0.074075		0.0771641	0.069865	0.0370096
101.2	0.645895	0.542789	0.666849	0.566094	0.256628	0.210452	0.262162	0.216659	0.102997	0.0740228		0.0771963	0.0699964	0.036967
101.4	0.645984	0.542919	0.667247	0.566368	0.25687	0.210284	0.262347	0.216763	0.102794	0.0740441		0.0772284	0.0699725	0.0371034
101.6	0.646271	0.542749	0.667644	0.566642	0.257077	0.21032	0.262531	0.216865	0.102646	0.0741434		0.0772602	0.0698197	0.0371766
101.8	0.646517	0.542871	0.668039	0.566914	0.25741	0.210334	0.262715	0.216967	0.102759	0.073779		0.0772919	0.0697074	0.0377045
102	0.646945	0.543252	0.668432	0.567185	0.257438	0.209998	0.262898	0.217069	0.102971	0.0736171		0.0773235	0.0696467	0.0384757
102.2	0.647144	0.543764	0.668824	0.567454	0.257827	0.210072	0.26308	0.21717	0.103075	0.0734958		0.0773548	0.0694546	0.0391028
102.4	0.647709	0.543739	0.669214	0.567722	0.257867	0.210474	0.263262	0.217271	0.103224	0.0736824		0.0773861	0.069478	0.0391571
102.6	0.648069	0.543844	0.669603	0.567989	0.258236	0.210743	0.263443	0.217371	0.103441	0.0742546		0.0774171	0.0693765	0.039642
102.8	0.648219	0.543932	0.66999	0.568255	0.258458	0.210494	0.263623	0.217471	0.103328	0.0740284		0.077448	0.0692253	0.0397787
103	0.648082	0.544242	0.670376	0.56852	0.258349	0.211017	0.263803	0.21757	0.103459	0.0741889		0.0774788	0.0693157	0.0397495
103.2	0.648508	0.544607	0.67076	0.568783	0.257969	0.211174	0.263982	0.217669	0.103579	0.0741581		0.0775093	0.069426	0.0399649
103.4	0.648307	0.544496	0.671142	0.569045	0.257465	0.211097	0.264161	0.217768	0.103284	0.0739228		0.0775398	0.0698532	0.0402262
103.6	0.6485	0.544932	0.671523	0.569306	0.25754	0.211009	0.264339	0.217866	0.10345	0.0739527		0.0775701	0.0704051	0.0396926
103.8	0.64873	0.544926	0.671902	0.569565	0.257723	0.210813	0.264516	0.217963	0.103851	0.0741179		0.0776002	0.0702915	0.0393898
104	0.64935	0.54526	0.67228	0.569824	0.257932	0.210535	0.264692	0.21806	0.104032	0.0742716		0.0776301	0.0706345	0.0391083
104.2	0.64975	0.545664	0.672656	0.570081	0.258168	0.210537	0.264868	0.218157	0.103899	0.0744857		0.07766	0.0705991	0.0390313
104.4	0.649834	0.545872	0.673031	0.570337	0.25818	0.21052	0.265044	0.218253	0.104191	0.0738815		0.0776896	0.0706438	0.0388849
104.6	0.65029	0.545777	0.673404	0.570592	0.257842	0.210716	0.265219	0.218348	0.10501	0.074838		0.0777191	0.0710319	0.0387253
104.8	0.650271	0.545946	0.673776	0.570846	0.257708	0.210487	0.265393	0.218444	0.105598	0.0746511		0.0777485	0.0708847	0.0387291
105	0.65096	0.546418	0.674146	0.571098	0.257928	0.2106	0.265566	0.218538	0.10645	0.0746207		0.0777777	0.0704775	0.0388661
105.2	0.651371	0.546408	0.674515	0.571349	0.258245	0.211018	0.265739	0.218633	0.10686	0.0744225		0.0778068	0.0706569	0.0389498
105.4	0.651756	0.546415	0.674882	0.571599	0.258807	0.210834	0.265912	0.218727	0.107453	0.0744798		0.0778357	0.0702396	0.0389487
105.6	0.651951	0.546403	0.675248	0.571848	0.259129	0.211021	0.266083	0.21882	0.107688	0.0746472		0.0778645	0.0697832	0.0388267
105.8	0.652427	0.546598	0.675612	0.572096	0.259692	0.211238	0.266254	0.218913	0.108517	0.0746259		0.0778931	0.0696585	0.0390616
106	0.65248	0.547046	0.675975	0.572343	0.259844	0.211482	0.266425	0.219005	0.108795	0.074756		0.0779215	0.0697115	0.0389125
106.2	0.652755	0.547238	0.676336	0.572588	0.260831	0.211894	0.266595	0.219098	0.108985	0.074855		0.0779499	0.0696202	0.0388847
106.4	0.653468	0.547616	0.676696	0.572833	0.261194	0.212607	0.266764	0.219189	0.108822	0.0752942		0.0779781	0.0699224	0.0386727
106.6	0.653597	0.548214	0.677054	0.573076	0.261627	0.213129	0.266933	0.21928	0.108377	0.0757616		0.0780061	0.0702038	0.0386927
106.8	0.653693	0.548551	0.677411	0.573318	0.261704	0.2134	0.267101	0.219371	0.107932	0.0757107		0.078034	0.070547	0.0387044
107	0.654079	0.548804	0.677767	0.573559	0.261401	0.213589	0.267268	0.219462	0.107684	0.0756146		0.0780618	0.0708062	0.038494
107.2	0.654202	0.548936	0.678121	0.573799	0.261328	0.213746	0.267435	0.219552	0.10746	0.0751683		0.0780894	0.0713966	0.0384451
107.4	0.654489	0.548735	0.678473	0.574037	0.261407	0.213664	0.267601	0.219641	0.107005	0.0752067		0.0781169	0.0714597	0.0382087
107.6	0.654988	0.548835	0.678825	0.574275	0.261683	0.213377	0.267767	0.21973	0.10676	0.0752817		0.0781442	0.0716605	0.0375395
107.8	0.65525	0.548806	0.679174	0.574511	0.262137	0.213525	0.267932	0.219819	0.106201	0.0751797		0.0781714	0.0712272	0.0375924
108	0.655285	0.549468	0.679523	0.574747	0.262043	0.213641	0.268097	0.219907	0.105536	0.0750064		0.0781984	0.0714495	0.0378972
108.2	0.655352	0.549866	0.67987	0.574981	0.261843	0.214014	0.268261	0.219995	0.105725	0.074664		0.0782254	0.0711079	0.038141
108.4	0.655488	0.550016	0.680215	0.575214	0.261954	0.21424	0.268424	0.220082	0.105895	0.0750021		0.0782521	0.070706	0.0385812
108.6	0.65568	0.550327	0.680559	0.575446	0.261279	0.214462	0.268587	0.220169	0.106266	0.0754415		0.0782788	0.0706065	0.0393138
108.8	0.655433	0.550904	0.680902	0.575677	0.261236	0.214405	0.268749	0.220256	0.106515	0.0746522		0.0783053	0.0702675	0.0396844
109	0.655701	0.551006	0.681243	0.575907	0.261668	0.214313	0.26891	0.220342	0.106557	0.0745642		0.0783317	0.0703982	0.0396145
109.2	0.655824	0.550855	0.681583	0.576136	0.262074	0.214427	0.269072	0.220428	0.106219	0.0742676		0.0783579	0.070335	0.0395769
109.4	0.655766	0.550857	0.681922	0.576364	0.262204	0.214239	0.269232	0.220513	0.106453	0.0741407		0.078384	0.0699271	0.0396262
109.6	0.656262	0.550998	0.682259	0.576591	0.262133	0.214331	0.269392	0.220598	0.106532	0.0740737		0.07841	0.069945	0.0397556
109.8	0.656771	0.551265	0.682595	0.576816	0.262102	0.214293	0.269551	0.220683	0.106916	0.0740384		0.0784358	0.0698851	0.0398283
110	0.657125	0.55158	0.682929	0.577041	0.261978	0.214099	0.26971	0.220767	0.106846	0.0741163		0.0784615	0.0698295	0.0398969
110.2	0.658291	0.551733	0.683262	0.577264	0.262347	0.214087	0.269868	0.220851	0.106762	0.0740605		0.0784871	0.0700098	0.0398519
110.4	0.659199	0.552273	0.683594	0.577487	0.261989	0.214265	0.270026	0.220934	0.106428	0.0741866		0.0785126	0.0704205	0.040273
110.6	0.659443	0.552293	0.683925	0.577708	0.262355	0.214242	0.270183	0.221017	0.10629	0.0743827		0.0785379	0.070723	0.040209
110.8	0.659939	0.552014	0.684254	0.577929	0.262496	0.214034	0.27034	0.2211	0.106615	0.0748233		0.0785631	0.0709617	0.0403901
111	0.660452	0.552078	0.684581	0.578148	0.262472	0.213922	0.270496	0.221182	0.106574	0.0748544		0.0785881	0.0711226	0.0399953
111.2	0.660763	0.552299	0.684908	0.578367	0.262328	0.213734	0.270651	0.221264	0.106553	0.0751069		0.0786131	0.0716922	0.0397768
111.4	0.661543	0.552433	0.685233	0.578584	0.262612	0.213346	0.270806	0.221346	0.106009	0.0756226		0.0786379	0.0717376	0.0398115
111.6	0.661746	0.552857	0.685557	0.578801	0.26252	0.21327	0.27096	0.221427	0.106057	0.0758463		0.0786625	0.0720096	0.0397106
111.8	0.661825	0.553285	0.685879	0.579016	0.262402	0.213635	0.271114	0.221507	0.105943	0.0758128		0.0786871	0.0717933	0.0398793
112	0.662154	0.55366	0.6862	0.57923	0.26219	0.213829	0.271267	0.221588	0.106304	0.0762166		0.0787115	0.0719894	0.0398308
112.2	0.662343	0.554179	0.68652	0.579444	0.262153	0.214188	0.27142	0.221667	0.106597	0.0762778		0.0787358	0.0717575	0.0399138
112.4	0.662108	0.554286	0.686839	0.579656	0.262343	0.214298	0.271572	0.221747	0.106497	0.0760916		0.07876	0.0716091	0.0399497
112.6	0.661899	0.554464	0.687156	0.579867	0.262032	0.214609	0.271724	0.221826	0.106934	0.0755214		0.0787841	0.0719966	0.039995
112.8	0.661715	0.554255	0.687472	0.580078	0.262571	0.214804	0.271875	0.221905	0.107128	0.0749267		0.078808	0.072334	0.039502
113	0.661457	0.554187	0.687786	0.580287	0.263071	0.215225	0.272025	0.221983	0.106773	0.0750219		0.0788318	0.0727571	0.0391669
113.2	0.661376	0.554184	0.6881	0.580496	0.263149	0.215645	0.272175	0.222062	0.106751	0.0745683		0.0788555	0.0726841	0.0393318
113.4	0.66137	0.553914	0.688412	0.580703	0.26329	0.215925	0.272325	0.222139	0.10651	0.0746481		0.0788791	0.0730688	0.0395378
113.6	0.662089	0.55409	0.688723	0.58091	0.263123	0.216099	0.272474	0.222217	0.106321	0.0748628		0.0789025	0.0730881	0.0392139
113.8	0.662426	0.553905	0.689033	0.581115	0.263598	0.215746	0.272622	0.222293	0.106096	0.0748922		0.0789259	0.0729697	0.0395762
114	0.662806	0.554206	0.689341	0.58132	0.26388	0.215788	0.27277	0.22237	0.105726	0.0749444		0.0789491	0.0730819	0.039506
114.2	0.663421	0.554433	0.689648	0.581524	0.26443	0.215701	0.272917	0.222446	0.10583	0.0747255		0.0789722	0.0732942	0.0393956
114.4	0.66351	0.554874	0.689954	0.581726	0.264776	0.215786	0.273064	0.222522	0.10602	0.074864		0.0789951	0.0730708	0.039586
114.6	0.663642	0.554726	0.690259	0.581928	0.265324	0.215821	0.273211	0.222598	0.105965	0.0754665		0.079018	0.0733066	0.0395394
114.8	0.663855	0.555118	0.690562	0.582129	0.265417	0.215573	0.273356	0.222673	0.106341	0.0759245		0.0790407	0.073083	0.0397617
115	0.663948	0.555439	0.690864	0.582329	0.26574	0.215297	0.273502	0.222748	0.106471	0.0757628		0.0790634	0.0726778	0.0397756
115.2	0.664528	0.555718	0.691165	0.582528	0.265801	0.214901	0.273646	0.222822	0.106184	0.0760093		0.0790859	0.0726791	0.0396834
115.4	0.665119	0.555528	0.691465	0.582726	0.265931	0.214945	0.273791	0.222896	0.106013	0.0761053		0.0791083	0.0729051	0.0396979
115.6	0.665337	0.555689	0.691763	0.582923	0.266009	0.214902	0.273934	0.22297	0.106375	0.0764941		0.0791306	0.0729078	0.0397398
115.8	0.665557	0.55563	0.692061	0.583119	0.266124	0.21471	0.274078	0.223043	0.106672	0.0762825		0.0791527	0.0729517	0.0398564
116	0.666299	0.555639	0.692357	0.583314	0.26703	0.215014	0.27422	0.223117	0.10733	0.0764631		0.0791748	0.0725506	0.0396989
116.2	0.666328	0.555805	0.692651	0.583508	0.267345	0.215005	0.274363	0.223189	0.107711	0.0759821		0.0791967	0.0719091	0.0396874
116.4	0.666294	0.555796	0.692945	0.583702	0.267485	0.215419	0.274504	0.223262	0.108138	0.0755582		0.0792186	0.0715963	0.0394695
116.6	0.666644	0.555862	0.693238	0.583894	0.267503	0.216022	0.274646	0.223334	0.10845	0.075325		0.0792403	0.0716786	0.0392264
116.8	0.6667	0.55582	0.693529	0.584086	0.267652	0.216508	0.274786	0.223405	0.108536	0.0751696		0.0792619	0.0713328	0.039148
117	0.666723	0.55616	0.693819	0.584277	0.267435	0.216734	0.274927	0.223477	0.108534	0.0755137		0.0792834	0.070958	0.0390952
117.2	0.666986	0.556148	0.694108	0.584467	0.267253	0.217014	0.275066	0.223548	0.10866	0.0756233		0.0793048	0.0713652	0.0388852
117.4	0.667293	0.556661	0.694396	0.584656	0.267276	0.217478	0.275206	0.223618	0.10864	0.0762132		0.079326	0.071872	0.03874
117.6	0.667484	0.55732	0.694683	0.584844	0.266974	0.217564	0.275344	0.223689	0.108978	0.0761842		0.0793472	0.0718415	0.0386536
117.8	0.667653	0.558032	0.694968	0.585031	0.267423	0.21737	0.275482	0.223759	0.109335	0.0765818		0.0793683	0.0720148	0.0386101
118	0.66791	0.558973	0.695252	0.585217	0.267329	0.217572	0.27562	0.223828	0.109489	0.0768571		0.0793892	0.0722347	0.0381766
118.2	0.66818	0.559556	0.695535	0.585403	0.267545	0.217386	0.275758	0.223898	0.109559	0.0771822		0.0794101	0.0723352	0.0381888
118.4	0.668083	0.559749	0.695817	0.585587	0.26786	0.217322	0.275894	0.223967	0.109405	0.0774884		0.0794308	0.0722532	0.0382126
118.6	0.66843	0.55954	0.696098	0.585771	0.267925	0.217404	0.276031	0.224036	0.109243	0.077714		0.0794515	0.0722916	0.03865
118.8	0.668517	0.559822	0.696378	0.585954	0.268229	0.21722	0.276166	0.224104	0.109503	0.0780528		0.079472	0.0721571	0.0388112
119	0.668896	0.559713	0.696657	0.586136	0.268172	0.217511	0.276302	0.224172	0.109227	0.0779047		0.0794924	0.0723831	0.0389722
119.2	0.66954	0.559682	0.696934	0.586317	0.268161	0.217474	0.276437	0.22424	0.108902	0.078576		0.0795128	0.0728287	0.0390744
119.4	0.669981	0.559555	0.69721	0.586498	0.268429	0.217528	0.276571	0.224307	0.109144	0.0786449		0.079533	0.0732413	0.0395358
119.6	0.670463	0.559589	0.697486	0.586677	0.269187	0.217487	0.276705	0.224374	0.109255	0.0786639		0.0795531	0.0733912	0.0398447
119.8	0.67086	0.559459	0.69776	0.586856	0.2693	0.217543	0.276838	0.224441	0.109296	0.0782365		0.0795731	0.0734159	0.0399432
120	0.671232	0.559401	0.698033	0.587034	0.269998	0.217772	0.276971	0.224508	0.10939	0.0781715		0.079593	0.0730557	0.0397954
120.2	0.671109	0.559259	0.698305	0.587211	0.270013	0.217569	0.277104	0.224574	0.109419	0.0776151		0.0796128	0.0730593	0.0400624
120.4	0.6715	0.55938	0.698575	0.587387	0.269814	0.217496	0.277236	0.22464	0.109233	0.076975		0.0796325	0.0730438	0.039937
120.6	0.671943	0.559343	0.698845	0.587562	0.269602	0.217692	0.277367	0.224705	0.109376	0.076361		0.0796522	0.0730182	0.0399181
120.8	0.672127	0.559094	0.699114	0.587737	0.269643	0.217679	0.277498	0.22477	0.109492	0.076297		0.0796717	0.0728149	0.0399123
121	0.672258	0.558827	0.699381	0.587911	0.269663	0.217932	0.277629	0.224835	0.10967	0.0763806		0.0796911	0.0730096	0.0398566
121.2	0.672204	0.559267	0.699648	0.588083	0.269697	0.218205	0.277759	0.2249	0.10982	0.0762791		0.0797104	0.0733438	0.0400061
121.4	0.672332	0.559822	0.699913	0.588256	0.269604	0.218324	0.277889	0.224964	0.11012	0.0761621		0.0797296	0.0733321	0.0400254
121.6	0.672465	0.560072	0.700177	0.588427	0.269808	0.218231	0.278018	0.225028	0.109974	0.0761597		0.0797487	0.0732554	0.0398806
121.8	0.672759	0.560267	0.70044	0.588597	0.270257	0.218328	0.278147	0.225092	0.109392	0.0766642		0.0797677	0.0733055	0.0393681
122	0.673084	0.560408	0.700702	0.588767	0.270114	0.218039	0.278275	0.225155	0.109121	0.0767343		0.0797867	0.0732835	0.039235
122.2	0.673454	0.560575	0.700964	0.588936	0.270654	0.217923	0.278403	0.225219	0.108797	0.0769242		0.0798055	0.0729765	0.0392224
122.4	0.673897	0.560992	0.701224	0.589104	0.271131	0.218078	0.27853	0.225281	0.108642	0.0768455		0.0798242	0.0730246	0.0390652
122.6	0.67413	0.56131	0.701482	0.589272	0.270912	0.218387	0.278657	0.225344	0.108612	0.077144		0.0798428	0.0728957	0.0391024
122.8	0.674613	0.561888	0.70174	0.589438	0.271079	0.218365	0.278784	0.225406	0.108721	0.0775005		0.0798614	0.0728996	0.039268
123	0.675099	0.562326	0.701997	0.589604	0.270858	0.218685	0.27891	0.225468	0.108533	0.0775587		0.0798798	0.0724182	0.0393027
123.2	0.675231	0.562863	0.702253	0.589769	0.271242	0.218448	0.279035	0.22553	0.108648	0.0779985		0.0798982	0.0719935	0.0394788
123.4	0.675372	0.563327	0.702508	0.589933	0.271427	0.218452	0.27916	0.225591	0.109195	0.0776791		0.0799164	0.0717924	0.0392669
123.6	0.675592	0.563437	0.702762	0.590097	0.271305	0.218745	0.279285	0.225652	0.109302	0.0775393		0.0799346	0.0722016	0.0388531
123.8	0.675697	0.563926	0.703014	0.59026	0.271182	0.218937	0.279409	0.225713	0.109543	0.0773859		0.0799527	0.0719874	0.0386996
124	0.675584	0.564343	0.703266	0.590421	0.271415	0.219038	0.279533	0.225773	0.109932	0.0771468		0.0799706	0.0720862	0.0384768
124.2	0.675652	0.56438	0.703517	0.590583	0.271203	0.218885	0.279657	0.225834	0.110365	0.0768992		0.0799885	0.0721636	0.0387568
124.4	0.676312	0.564261	0.703766	0.590743	0.270993	0.218839	0.27978	0.225893	0.110479	0.0765066		0.0800063	0.0720473	0.0384935
124.6	0.676244	0.563841	0.704015	0.590903	0.271257	0.218908	0.279902	0.225953	0.110852	0.0762891		0.080024	0.0720527	0.0389699
124.8	0.676377	0.563638	0.704263	0.591062	0.271513	0.218689	0.280024	0.226012	0.11082	0.0761513		0.0800417	0.0721908	0.0388759
125	0.676333	0.563239	0.704509	0.59122	0.271686	0.218766	0.280146	0.226071	0.110685	0.0759862		0.0800592	0.0721224	0.0388997
125.2	0.676125	0.56365	0.704755	0.591378	0.271864	0.218419	0.280267	0.22613	0.110447	0.0757454		0.0800766	0.0717716	0.0390284
125.4	0.676447	0.563231	0.704999	0.591534	0.272066	0.218683	0.280388	0.226189	0.110041	0.0756507		0.080094	0.0723424	0.0387929
125.6	0.6762	0.562554	0.705243	0.59169	0.27231	0.218901	0.280508	0.226247	0.10942	0.0756883		0.0801112	0.0725475	0.0384318
125.8	0.675796	0.561956	0.705486	0.591846	0.272717	0.219333	0.280628	0.226305	0.108788	0.0757174		0.0801284	0.072598	0.0384867
126	0.675866	0.562059	0.705727	0.592	0.272729	0.219747	0.280748	0.226363	0.108844	0.0756207		0.0801455	0.0726011	0.0383457
126.2	0.67586	0.562251	0.705968	0.592154	0.273135	0.220141	0.280867	0.22642	0.108504	0.0755775		0.0801625	0.0725425	0.0382928
126.4	0.675662	0.562553	0.706208	0.592307	0.273067	0.220018	0.280985	0.226477	0.108154	0.0759133		0.0801794	0.0729592	0.0383524
126.6	0.675462	0.562567	0.706447	0.59246	0.273181	0.219975	0.281104	0.226534	0.108208	0.0765255		0.0801962	0.0728995	0.0379888
126.8	0.675588	0.563142	0.706684	0.592611	0.272982	0.220217	0.281221	0.226591	0.10835	0.0768219		0.0802129	0.0729163	0.0382276
127	0.675267	0.563988	0.706921	0.592763	0.272893	0.220712	0.281339	0.226647	0.10821	0.0770377		0.0802296	0.0727813	0.0382393
127.2	0.67516	0.564847	0.707157	0.592913	0.27319	0.220961	0.281456	0.226703	0.108659	0.0774008		0.0802462	0.0733812	0.0383804
127.4	0.674968	0.565361	0.707392	0.593062	0.272715	0.221255	0.281572	0.226759	0.109213	0.077514		0.0802626	0.0733874	0.0382191
127.6	0.675269	0.566443	0.707626	0.593211	0.272653	0.221493	0.281689	0.226815	0.109216	0.0778782		0.080279	0.0740066	0.0385168
127.8	0.675559	0.56749	0.707859	0.59336	0.272745	0.221433	0.281804	0.22687	0.110052	0.0781415		0.0802954	0.0740279	0.0390486
128	0.675784	0.568414	0.708091	0.593507	0.272679	0.221676	0.28192	0.226925	0.11024	0.0785716		0.0803116	0.0739569	0.0390969
128.2	0.676597	0.568959	0.708322	0.593654	0.27254	0.221474	0.282035	0.22698	0.11034	0.0785755		0.0803277	0.0739872	0.039778
128.4	0.67733	0.568944	0.708552	0.5938	0.272819	0.221301	0.282149	0.227034	0.11043	0.0783523		0.0803438	0.0737199	0.0400758
128.6	0.6777	0.569184	0.708781	0.593946	0.273034	0.220964	0.282263	0.227088	0.110712	0.0781839		0.0803598	0.0735512	0.0407428
128.8	0.678359	0.569626	0.70901	0.59409	0.273026	0.22085	0.282377	0.227142	0.110668	0.0780128		0.0803757	0.0735387	0.0406576
129	0.678675	0.569607	0.709237	0.594235	0.273143	0.22102	0.28249	0.227196	0.110978	0.0777909		0.0803915	0.073257	0.0409246
129.2	0.67919	0.569826	0.709464	0.594378	0.273284	0.221038	0.282603	0.22725	0.110848	0.077574		0.0804073	0.0732769	0.0408916
129.4	0.679611	0.569475	0.709689	0.594521	0.27333	0.221602	0.282716	0.227303	0.111157	0.0772993		0.0804229	0.0734156	0.0406388
129.6	0.679418	0.56903	0.709914	0.594663	0.273379	0.22164	0.282828	0.227356	0.111218	0.0772418		0.0804385	0.0732047	0.0406408
129.8	0.68022	0.568606	0.710137	0.594804	0.273518	0.221967	0.28294	0.227409	0.110936	0.0771629		0.080454	0.0728817	0.0406122
130	0.680601	0.568342	0.71036	0.594945	0.273552	0.22246	0.283051	0.227461	0.110975	0.0773618		0.0804694	0.072512	0.0400288
130.2	0.680815	0.568195	0.710582	0.595085	0.27332	0.222052	0.283162	0.227513	0.110902	0.0774793		0.0804848	0.0725356	0.0398183
130.4	0.681139	0.567626	0.710803	0.595225	0.273223	0.221889	0.283272	0.227565	0.111203	0.0777406		0.0805	0.0724195	0.0396025
130.6	0.681532	0.567371	0.711023	0.595364	0.27332	0.221875	0.283382	0.227617	0.111507	0.0776692		0.0805152	0.0722267	0.0392221
130.8	0.681745	0.567384	0.711243	0.595502	0.273027	0.222503	0.283492	0.227669	0.11143	0.0776107		0.0805303	0.0724617	0.0392941
131	0.681944	0.567404	0.711461	0.595639	0.273804	0.222352	0.283601	0.22772	0.111582	0.0775286		0.0805454	0.0725972	0.0392178
131.2	0.681915	0.567207	0.711678	0.595776	0.273858	0.222207	0.28371	0.227771	0.111405	0.077868		0.0805603	0.072622	0.0392213
131.4	0.681789	0.566964	0.711895	0.595913	0.273907	0.222328	0.283819	0.227822	0.1114	0.0776926		0.0805752	0.0723477	0.0393237
131.6	0.682112	0.567108	0.712111	0.596048	0.274336	0.221963	0.283927	0.227872	0.111228	0.0777239		0.08059	0.0728613	0.0396276
131.8	0.682396	0.567272	0.712325	0.596183	0.274674	0.222204	0.284035	0.227923	0.111621	0.078086		0.0806048	0.0726909	0.0394012
132	0.682459	0.567559	0.712539	0.596318	0.275008	0.222304	0.284142	0.227973	0.111348	0.0786893		0.0806194	0.0726012	0.0392034
132.2	0.682851	0.567869	0.712752	0.596451	0.27533	0.222305	0.28425	0.228022	0.111246	0.0785903		0.080634	0.0728919	0.0397438
132.4	0.682898	0.567891	0.712965	0.596584	0.275581	0.222421	0.284356	0.228072	0.11122	0.0788263		0.0806485	0.0730125	0.0399539
132.6	0.683104	0.568482	0.713176	0.596717	0.275771	0.222245	0.284462	0.228121	0.111151	0.0789226		0.0806629	0.0731917	0.0404463
132.8	0.682779	0.56855	0.713387	0.596849	0.275538	0.222089	0.284568	0.228171	0.111017	0.0783683		0.0806773	0.0734405	0.0406031
133	0.683045	0.56876	0.713596	0.59698	0.275631	0.22258	0.284674	0.228219	0.11093	0.0783248		0.0806916	0.0735044	0.0405284
133.2	0.683346	0.569003	0.713805	0.597111	0.275803	0.222389	0.284779	0.228268	0.110744	0.0784896		0.0807058	0.0738642	0.0407591
133.4	0.683303	0.569324	0.714013	0.597241	0.27559	0.222458	0.284884	0.228317	0.110882	0.0785125		0.0807199	0.0738514	0.0407601
133.6	0.683352	0.569433	0.71422	0.59737	0.27563	0.222129	0.284988	0.228365	0.110428	0.0784562		0.080734	0.0741997	0.0410064
133.8	0.68376	0.56967	0.714426	0.597499	0.274956	0.222338	0.285092	0.228413	0.110307	0.0780445		0.080748	0.0740122	0.0408876
134	0.683459	0.570001	0.714632	0.597627	0.274743	0.222476	0.285196	0.228461	0.110373	0.0781803		0.0807619	0.0742458	0.0411398
134.2	0.683671	0.570584	0.714836	0.597755	0.274238	0.22201	0.285299	0.228508	0.110757	0.077816		0.0807758	0.0743765	0.0408377
134.4	0.684436	0.57079	0.71504	0.597882	0.274063	0.221782	0.285402	0.228555	0.111011	0.0776133		0.0807896	0.0742478	0.040803
134.6	0.685003	0.57113	0.715243	0.598008	0.273912	0.221703	0.285505	0.228602	0.111028	0.0772387		0.0808033	0.0743744	0.0405799
134.8	0.685512	0.571222	0.715445	0.598134	0.274092	0.221596	0.285607	0.228649	0.11113	0.0771462		0.0808169	0.0742377	0.0399423
135	0.686009	0.571157	0.715646	0.59826	0.274486	0.221343	0.285709	0.228696	0.111317	0.0771522		0.0808305	0.0738071	0.0398645
135.2	0.686203	0.571052	0.715847	0.598384	0.274216	0.221542	0.28581	0.228742	0.111214	0.0769051		0.080844	0.0735281	0.0397339
135.4	0.686476	0.57108	0.716047	0.598508	0.274769	0.221804	0.285912	0.228789	0.111573	0.0768993		0.0808574	0.073446	0.0396797
135.6	0.686783	0.571073	0.716245	0.598632	0.274894	0.221642	0.286012	0.228835	0.111696	0.0770586		0.0808708	0.0735265	0.0393426
135.8	0.687109	0.571236	0.716443	0.598755	0.275116	0.222035	0.286113	0.22888	0.111858	0.0777441		0.0808841	0.0734825	0.0391183
136	0.687108	0.571583	0.716641	0.598877	0.275302	0.221966	0.286213	0.228926	0.111858	0.0780893		0.0808973	0.0734954	0.0390759
136.2	0.687544	0.571775	0.716837	0.598999	0.275637	0.222664	0.286313	0.228971	0.111824	0.0780041		0.0809105	0.0735029	0.0393685
136.4	0.687839	0.57168	0.717033	0.59912	0.276297	0.222768	0.286412	0.229016	0.11189	0.0785996		0.0809236	0.0736115	0.0396793
136.6	0.687955	0.571172	0.717228	0.599241	0.276554	0.222641	0.286511	0.229061	0.111851	0.0786658		0.0809366	0.073209	0.0399513
136.8	0.688158	0.570677	0.717422	0.599361	0.27636	0.222628	0.28661	0.229106	0.111783	0.0785914		0.0809496	0.073148	0.0400682
137	0.688584	0.570665	0.717615	0.599481	0.276888	0.223354	0.286708	0.229151	0.111757	0.0791869		0.0809625	0.0734249	0.040086
137.2	0.688279	0.570681	0.717808	0.5996	0.277183	0.223198	0.286806	0.229195	0.111579	0.0791325		0.0809753	0.0735934	0.0408241
137.4	0.688216	0.570663	0.717999	0.599718	0.277377	0.223248	0.286903	0.229239	0.111515	0.0791863		0.0809881	0.0734418	0.0409091
137.6	0.688102	0.570916	0.71819	0.599836	0.277252	0.223618	0.287001	0.229283	0.11136	0.0788632		0.0810008	0.0737947	0.0410399
137.8	0.688084	0.571307	0.71838	0.599953	0.276814	0.223714	0.287098	0.229326	0.111676	0.0790733		0.0810134	0.0738831	0.0408012
138	0.688206	0.571475	0.71857	0.60007	0.276897	0.223911	0.287194	0.22937	0.111795	0.0789911		0.081026	0.0738322	0.0410545
138.2	0.688544	0.572013	0.718758	0.600187	0.276696	0.223741	0.28729	0.229413	0.112074	0.0789602		0.0810385	0.0739419	0.040757
138.4	0.688903	0.572499	0.718946	0.600302	0.276546	0.223464	0.287386	0.229456	0.112182	0.0787232		0.081051	0.0742692	0.0408665
138.6	0.68922	0.572848	0.719133	0.600417	0.276847	0.223478	0.287482	0.229499	0.11205	0.0783271		0.0810633	0.0740794	0.040833
138.8	0.689208	0.57307	0.71932	0.600532	0.277183	0.223411	0.287577	0.229542	0.11242	0.0780814		0.0810757	0.0739355	0.0407173
139	0.689411	0.573378	0.719505	0.600646	0.277009	0.223795	0.287672	0.229584	0.112195	0.0781497		0.0810879	0.0739693	0.040885
139.2	0.689426	0.573657	0.71969	0.60076	0.276798	0.223736	0.287766	0.229626	0.112397	0.0779405		0.0811001	0.0740937	0.0406633
139.4	0.68944	0.573963	0.719874	0.600873	0.276809	0.223896	0.287861	0.229668	0.112413	0.0779698		0.0811122	0.0742156	0.0406338
139.6	0.689698	0.574047	0.720058	0.600985	0.276603	0.22384	0.287954	0.22971	0.112429	0.0778196		0.0811243	0.0746311	0.0408056
139.8	0.689762	0.574226	0.72024	0.601097	0.276653	0.22391	0.288048	0.229752	0.112452	0.0779057		0.0811363	0.0746345	0.0412105
140	0.690083	0.574398	0.720422	0.601209	0.276872	0.223985	0.288141	0.229793	0.112426	0.0780541		0.0811483	0.0748666	0.0407929
140.2	0.69055	0.574193	0.720603	0.60132	0.27709	0.223892	0.288234	0.229835	0.112651	0.0782228		0.0811601	0.0753237	0.0411163
140.4	0.690945	0.57411	0.720784	0.60143	0.277037	0.223393	0.288327	0.229876	0.112685	0.0783591		0.081172	0.0753633	0.0412262
140.6	0.691009	0.573907	0.720963	0.60154	0.276942	0.223117	0.288419	0.229916	0.112629	0.078439		0.0811837	0.0751799	0.0406841
140.8	0.691525	0.573869	0.721142	0.601649	0.276935	0.22344	0.288511	0.229957	0.112673	0.0787162		0.0811954	0.0753324	0.040362
141	0.691516	0.573844	0.72132	0.601758	0.277109	0.223781	0.288602	0.229998	0.113086	0.0787029		0.0812071	0.0757306	0.0403326
141.2	0.691622	0.573647	0.721498	0.601867	0.276935	0.223809	0.288693	0.230038	0.113273	0.0784997		0.0812187	0.0754599	0.0406008
141.4	0.692215	0.573603	0.721675	0.601975	0.277207	0.224071	0.288784	0.230078	0.113697	0.0787059		0.0812302	0.0752952	0.0401733
141.6	0.692274	0.573527	0.721851	0.602082	0.276804	0.223945	0.288875	0.230118	0.113874	0.0786332		0.0812417	0.0752436	0.0398715
141.8	0.692275	0.573853	0.722026	0.602189	0.276916	0.223572	0.288965	0.230158	0.114264	0.0786693		0.0812531	0.074915	0.0398469
142	0.692509	0.573935	0.722201	0.602295	0.276758	0.223652	0.289055	0.230197	0.114448	0.078468		0.0812644	0.0745858	0.0401633
142.2	0.692651	0.574075	0.722375	0.602401	0.276751	0.223397	0.289145	0.230237	0.114257	0.0786123		0.0812757	0.0744346	0.0402953
142.4	0.692858	0.574446	0.722548	0.602507	0.276849	0.223414	0.289234	0.230276	0.114372	0.0784133		0.081287	0.074644	0.0405872
142.6	0.693383	0.574477	0.72272	0.602611	0.277191	0.223722	0.289323	0.230315	0.114311	0.0785146		0.0812981	0.0744201	0.0406186
142.8	0.693663	0.574611	0.722892	0.602716	0.277397	0.224062	0.289412	0.230353	0.114416	0.0780349		0.0813093	0.0742697	0.0404582
143	0.693741	0.57499	0.723063	0.60282	0.277129	0.224258	0.2895	0.230392	0.113987	0.0782168		0.0813203	0.0741045	0.0405014
143.2	0.693708	0.575127	0.723234	0.602923	0.27727	0.224479	0.289588	0.230431	0.114212	0.0784694		0.0813313	0.0739499	0.0401471
143.4	0.693645	0.575349	0.723403	0.603026	0.277355	0.225168	0.289676	0.230469	0.11411	0.0785665		0.0813423	0.0743668	0.0404398
143.6	0.693667	0.575663	0.723572	0.603129	0.277751	0.225229	0.289763	0.230507	0.113734	0.0785301		0.0813532	0.0748691	0.0408406
143.8	0.693603	0.575944	0.723741	0.603231	0.278545	0.225433	0.289851	0.230545	0.113479	0.0787437		0.081364	0.0752179	0.0409159
144	0.693513	0.576151	0.723908	0.603332	0.278773	0.22537	0.289937	0.230582	0.11318	0.0791418		0.0813748	0.0757923	0.0403316
144.2	0.693182	0.576438	0.724075	0.603433	0.278604	0.225348	0.290024	0.23062	0.113213	0.0791956		0.0813855	0.0760151	0.04052
144.4	0.693063	0.576621	0.724242	0.603534	0.278615	0.22564	0.29011	0.230657	0.112863	0.0792978		0.0813962	0.0760286	0.0403068
144.6	0.69288	0.576843	0.724407	0.603634	0.279229	0.225844	0.290196	0.230694	0.112758	0.0795266		0.0814068	0.07612	0.0402516
144.8	0.693105	0.576932	0.724572	0.603734	0.279093	0.226327	0.290282	0.230732	0.11305	0.0792712		0.0814174	0.0764752	0.0404885
145	0.693141	0.577363	0.724737	0.603833	0.279252	0.226132	0.290367	0.230768	0.113305	0.0791147		0.0814279	0.0768431	0.0405561
145.2	0.693841	0.577444	0.7249	0.603932	0.279666	0.22625	0.290452	0.230805	0.11334	0.0790547		0.0814384	0.0769125	0.0403598
145.4	0.694109	0.577561	0.725063	0.60403	0.280192	0.226239	0.290536	0.230841	0.113241	0.0791838		0.0814488	0.0768258	0.0402904
145.6	0.69374	0.577361	0.725226	0.604128	0.279839	0.225789	0.290621	0.230878	0.113306	0.0792397		0.0814591	0.076809	0.0404583
145.8	0.693806	0.577613	0.725387	0.604225	0.279879	0.225767	0.290705	0.230914	0.113237	0.0790906		0.0814694	0.0766075	0.0405299
146	0.694392	0.577017	0.725548	0.604322	0.279889	0.225635	0.290789	0.23095	0.113142	0.0790662		0.0814797	0.0761023	0.040381
146.2	0.695138	0.57701	0.725709	0.604418	0.279905	0.225552	0.290872	0.230986	0.113042	0.0789504		0.0814899	0.0759373	0.0404834
146.4	0.695904	0.577304	0.725868	0.604514	0.279606	0.225682	0.290955	0.231021	0.112705	0.0786384		0.0815	0.075887	0.0402258
146.6	0.696633	0.576949	0.726027	0.60461	0.279738	0.225217	0.291038	0.231057	0.112527	0.0788149		0.0815101	0.0756833	0.0397869
146.8	0.69693	0.577146	0.726186	0.604705	0.279877	0.225275	0.291121	0.231092	0.112477	0.0787768		0.0815202	0.0751342	0.0396282
147	0.697037	0.577013	0.726344	0.6048	0.279806	0.225466	0.291203	0.231127	0.112501	0.0791009		0.0815302	0.0747365	0.0392717
147.2	0.69742	0.576947	0.726501	0.604894	0.279731	0.225987	0.291285	0.231162	0.112529	0.0795918		0.0815401	0.0746134	0.0391163
147.4	0.698064	0.577305	0.726657	0.604988	0.279615	0.226065	0.291367	0.231197	0.11232	0.0796421		0.08155	0.074966	0.0392589
147.6	0.698506	0.577474	0.726813	0.605081	0.279718	0.225572	0.291448	0.231232	0.111961	0.0795395		0.0815598	0.075162	0.0394831
147.8	0.698579	0.577455	0.726968	0.605174	0.279967	0.225753	0.291529	0.231266	0.112162	0.0797475		0.0815696	0.0751191	0.0393346
148	0.698665	0.577526	0.727123	0.605266	0.279822	0.225524	0.29161	0.2313	0.112197	0.0798502		0.0815794	0.0749643	0.0392965
148.2	0.699099	0.577699	0.727277	0.605358	0.279283	0.226005	0.291691	0.231335	0.112021	0.0796944		0.081589	0.0751778	0.0396047
148.4	0.699067	0.577661	0.72743	0.60545	0.279176	0.226088	0.291771	0.231369	0.112154	0.0795542		0.0815987	0.0752784	0.0398045
148.6	0.699099	0.57776	0.727583	0.605541	0.279135	0.225929	0.291851	0.231402	0.11278	0.0794572		0.0816083	0.0752694	0.0400784
148.8	0.699018	0.578028	0.727735	0.605632	0.278861	0.225958	0.291931	0.231436	0.113202	0.0792867		0.0816178	0.0756257	0.0401825
149	0.698817	0.57823	0.727886	0.605722	0.278991	0.226319	0.29201	0.23147	0.113129	0.0794936		0.0816273	0.0758599	0.0397261
149.2	0.698795	0.578448	0.728037	0.605812	0.278831	0.226156	0.292089	0.231503	0.113476	0.0793244		0.0816367	0.0760007	0.0398402
149.4	0.698188	0.578862	0.728188	0.605902	0.279054	0.226164	0.292168	0.231536	0.11361	0.0792215		0.0816461	0.0755442	0.0398988
149.6	0.697473	0.578924	0.728337	0.605991	0.279116	0.226596	0.292247	0.231569	0.114275	0.0789035		0.0816555	0.0753839	0.0397969
149.8	0.697032	0.579348	0.728486	0.606079	0.279439	0.226519	0.292325	0.231602	0.114499	0.0787096		0.0816648	0.0750298	0.0396305
150	0.696651	0.579206	0.728635	0.606168	0.279157	0.226768	0.292403	0.231635	0.114575	0.0787037		0.081674	0.074745	0.0395781
150.2	0.69614	0.579664	0.728782	0.606256	0.279011	0.226773	0.292481	0.231667	0.114738	0.078581		0.0816833	0.0747331	0.0396912
150.4	0.695661	0.579577	0.72893	0.606343	0.279001	0.226587	0.292559	0.2317	0.114533	0.0785476		0.0816924	0.0745488	0.0395059
150.6	0.695246	0.57937	0.729076	0.60643	0.279083	0.226348	0.292636	0.231732	0.115082	0.0789165		0.0817015	0.074479	0.039275
150.8	0.695251	0.579529	0.729222	0.606517	0.279284	0.226648	0.292713	0.231764	0.115326	0.0792656		0.0817106	0.07376	0.0391189
151	0.695426	0.579546	0.729368	0.606603	0.27933	0.22686	0.292789	0.231796	0.115326	0.0792297		0.0817196	0.0736876	0.0386132
151.2	0.69559	0.579649	0.729513	0.606689	0.279387	0.226914	0.292866	0.231828	0.115221	0.0794454		0.0817286	0.0739792	0.0390496
151.4	0.696099	0.579974	0.729657	0.606774	0.279817	0.226358	0.292942	0.23186	0.11503	0.0792875		0.0817375	0.0739035	0.0392194
151.6	0.696397	0.579547	0.729801	0.606859	0.280082	0.226035	0.293018	0.231891	0.114987	0.0796145		0.0817464	0.0740967	0.0394673
151.8	0.697025	0.579437	0.729944	0.606944	0.280562	0.226531	0.293093	0.231922	0.115184	0.0796822		0.0817552	0.0738494	0.039969
152	0.697917	0.579423	0.730086	0.607028	0.280906	0.226608	0.293169	0.231954	0.114939	0.0797662		0.081764	0.0741844	0.0405168
152.2	0.698309	0.579691	0.730228	0.607112	0.280666	0.226832	0.293244	0.231985	0.114647	0.0799533		0.0817728	0.074516	0.0409189
152.4	0.698443	0.579325	0.73037	0.607195	0.28073	0.226874	0.293318	0.232016	0.114885	0.0800344		0.0817815	0.0743921	0.0409791
152.6	0.698797	0.579284	0.73051	0.607278	0.280786	0.22669	0.293393	0.232046	0.115006	0.0800807		0.0817901	0.0746956	0.0415542
152.8	0.699146	0.579621	0.730651	0.607361	0.280987	0.226898	0.293467	0.232077	0.114369	0.0796733		0.0817988	0.0746796	0.0420237
153	0.699956	0.579809	0.73079	0.607443	0.281223	0.22732	0.293541	0.232108	0.113944	0.0794857		0.0818073	0.0749894	0.0420418
153.2	0.700358	0.580198	0.730929	0.607525	0.281373	0.227021	0.293615	0.232138	0.114169	0.0791848		0.0818158	0.0751999	0.0424708
153.4	0.700833	0.580632	0.731068	0.607607	0.281945	0.227311	0.293688	0.232168	0.113943	0.0790657		0.0818243	0.0752892	0.0427209
153.6	0.700756	0.580641	0.731206	0.607688	0.281874	0.227843	0.293762	0.232198	0.113846	0.0787377		0.0818328	0.0754494	0.0425121
153.8	0.700699	0.580968	0.731343	0.607769	0.281973	0.227577	0.293834	0.232228	0.113263	0.0786157		0.0818412	0.0754249	0.0427891
154	0.700611	0.580559	0.73148	0.607849	0.281496	0.227253	0.293907	0.232258	0.113288	0.0786891		0.0818495	0.0757724	0.0426979
154.2	0.700754	0.580857	0.731617	0.607929	0.282072	0.226969	0.29398	0.232288	0.113192	0.0784093		0.0818578	0.0756301	0.0426322
154.4	0.701109	0.580946	0.731752	0.608009	0.282396	0.227043	0.294052	0.232317	0.113224	0.0786421		0.0818661	0.0757711	0.0421727
154.6	0.701492	0.580995	0.731888	0.608088	0.282382	0.226763	0.294124	0.232346	0.113323	0.078478		0.0818743	0.075814	0.0414801
154.8	0.701389	0.581208	0.732022	0.608167	0.282341	0.226624	0.294195	0.232376	0.11309	0.0785745		0.0818825	0.076013	0.0411242
155	0.701297	0.581239	0.732156	0.608245	0.28256	0.226393	0.294267	0.232405	0.113135	0.0780846		0.0818907	0.0761438	0.0407422
155.2	0.70151	0.581313	0.73229	0.608323	0.28257	0.226597	0.294338	0.232434	0.113144	0.0776376		0.0818988	0.0759176	0.0407392
155.4	0.701721	0.58154	0.732423	0.608401	0.28291	0.226836	0.294409	0.232462	0.113073	0.0776464		0.0819068	0.0756569	0.0403529
155.6	0.701665	0.581547	0.732555	0.608479	0.282636	0.227251	0.294479	0.232491	0.113534	0.0779196		0.0819148	0.0756823	0.0404089
155.8	0.701865	0.581691	0.732687	0.608556	0.282918	0.227601	0.29455	0.23252	0.113611	0.0777381		0.0819228	0.0753399	0.0406933
156	0.701675	0.581937	0.732819	0.608632	0.282945	0.227535	0.29462	0.232548	0.113845	0.0776167		0.0819308	0.0751506	0.0404976
156.2	0.701334	0.582095	0.73295	0.608709	0.283015	0.22736	0.29469	0.232576	0.113855	0.0773303		0.0819387	0.0748515	0.0400573
156.4	0.701556	0.581864	0.73308	0.608785	0.282998	0.227359	0.29476	0.232604	0.113939	0.0772633		0.0819465	0.0744079	0.0396064
156.6	0.701741	0.581948	0.73321	0.60886	0.283015	0.227391	0.294829	0.232632	0.114461	0.0771044		0.0819543	0.0741096	0.0401708
156.8	0.70193	0.582026	0.733339	0.608936	0.283397	0.227321	0.294898	0.23266	0.114528	0.0770062		0.0819621	0.0735569	0.040343
157	0.702189	0.582356	0.733468	0.609011	0.283465	0.227603	0.294967	0.232688	0.115079	0.0768561		0.0819699	0.0735864	0.0400367
157.2	0.70225	0.58252	0.733596	0.609085	0.283923	0.227548	0.295036	0.232716	0.115543	0.076676		0.0819775	0.0736043	0.0402234
157.4	0.702728	0.58286	0.733724	0.60916	0.283932	0.227457	0.295104	0.232743	0.115168	0.0768857		0.0819852	0.0735333	0.0401381
157.6	0.702697	0.583193	0.733851	0.609233	0.284059	0.227226	0.295172	0.232771	0.115296	0.0767778		0.0819928	0.0736412	0.0401698
157.8	0.702825	0.583376	0.733978	0.609307	0.284291	0.226703	0.29524	0.232798	0.115652	0.0772291		0.0820004	0.0736742	0.0404621
158	0.702864	0.583368	0.734104	0.60938	0.28429	0.226425	0.295308	0.232825	0.116087	0.0773053		0.082008	0.0742806	0.0401574
158.2	0.703114	0.583969	0.734229	0.609453	0.284587	0.226741	0.295375	0.232852	0.11611	0.0773462		0.0820155	0.0745177	0.0406259
158.4	0.703022	0.583784	0.734355	0.609526	0.284359	0.226743	0.295443	0.232879	0.116758	0.0776382		0.0820229	0.0750031	0.0405743
158.6	0.702778	0.583545	0.734479	0.609598	0.284082	0.22663	0.29551	0.232905	0.116866	0.0778941		0.0820304	0.0758507	0.0405598
158.8	0.70261	0.583668	0.734603	0.60967	0.283909	0.227256	0.295576	0.232932	0.116185	0.0781118		0.0820377	0.0764455	0.0403917
159	0.703008	0.583488	0.734727	0.609741	0.284003	0.227436	0.295643	0.232958	0.11634	0.0778133		0.0820451	0.0765673	0.0405276
159.2	0.703014	0.583502	0.73485	0.609812	0.283969	0.228063	0.295709	0.232985	0.11617	0.0782799		0.0820524	0.0769362	0.0406285
159.4	0.702855	0.583719	0.734973	0.609883	0.284291	0.22835	0.295775	0.233011	0.116593	0.078685		0.0820597	0.0773371	0.0407659
159.6	0.702339	0.58373	0.735095	0.609954	0.284119	0.228545	0.295841	0.233037	0.116855	0.0789251		0.0820669	0.0773433	0.0411539
159.8	0.702286	0.583453	0.735217	0.610024	0.284515	0.228434	0.295907	0.233063	0.11674	0.0793229		0.0820741	0.0771475	0.0414062
160	0.701959	0.583305	0.735338	0.610094	0.284474	0.228553	0.295972	0.233089	0.116903	0.0796027		0.0820813	0.077078	0.0412455
160.2	0.702028	0.583463	0.735458	0.610163	0.284635	0.228345	0.296037	0.233115	0.116853	0.0801969		0.0820884	0.0769954	0.0408309
160.4	0.702311	0.583433	0.735579	0.610233	0.284816	0.228272	0.296102	0.23314	0.117231	0.0806343		0.0820955	0.0768161	0.0409946
160.6	0.702246	0.583445	0.735698	0.610301	0.284643	0.228633	0.296166	0.233166	0.11791	0.0806299		0.0821026	0.0765602	0.0409891
160.8	0.702347	0.583454	0.735818	0.61037	0.284813	0.228545	0.296231	0.233191	0.117789	0.0806012		0.0821096	0.0760888	0.0407098
161	0.702517	0.584109	0.735936	0.610438	0.284687	0.2287	0.296295	0.233216	0.117711	0.0801991		0.0821166	0.0758934	0.04058
161.2	0.703154	0.584374	0.736054	0.610506	0.28506	0.228431	0.296359	0.233241	0.117794	0.0801797		0.0821235	0.0755561	0.0408399
161.4	0.703258	0.584737	0.736172	0.610574	0.284603	0.228217	0.296423	0.233266	0.117579	0.0802959		0.0821305	0.0754452	0.0407824
161.6	0.703779	0.585148	0.73629	0.610641	0.284689	0.228176	0.296486	0.233291	0.117755	0.0800787		0.0821373	0.0751317	0.0411275
161.8	0.70404	0.585323	0.736406	0.610708	0.284443	0.227888	0.29655	0.233316	0.117855	0.0801145		0.0821442	0.0747752	0.0405158
162	0.704618	0.585409	0.736523	0.610775	0.284056	0.227779	0.296613	0.233341	0.117363	0.0792687		0.082151	0.0748857	0.0404566
162.2	0.704981	0.585726	0.736639	0.610841	0.28371	0.227992	0.296675	0.233365	0.117433	0.0793342		0.0821578	0.0745738	0.0406447
162.4	0.705014	0.585767	0.736754	0.610907	0.2835	0.227792	0.296738	0.23339	0.117289	0.0794109		0.0821645	0.0743658	0.0406642
162.6	0.705344	0.585777	0.736869	0.610973	0.283435	0.228077	0.2968	0.233414	0.116544	0.0792598		0.0821712	0.0746849	0.0402908
162.8	0.705749	0.585765	0.736983	0.611039	0.283581	0.228193	0.296863	0.233438	0.115917	0.0788356		0.0821779	0.0743299	0.0402863
163	0.706073	0.585415	0.737097	0.611104	0.283808	0.228351	0.296925	0.233462	0.115925	0.0787746		0.0821845	0.0744501	0.0409501
163.2	0.705863	0.585374	0.737211	0.611169	0.284177	0.22869	0.296986	0.233486	0.115515	0.0792183		0.0821911	0.0742639	0.0411496
163.4	0.705903	0.585423	0.737324	0.611233	0.284354	0.229048	0.297048	0.23351	0.115728	0.0791745		0.0821977	0.0743213	0.041355
163.6	0.705613	0.585052	0.737437	0.611297	0.28458	0.229065	0.297109	0.233534	0.115346	0.0798544		0.0822042	0.0743504	0.0415309
163.8	0.706037	0.584775	0.737549	0.611361	0.284591	0.228833	0.29717	0.233557	0.115153	0.0806435		0.0822107	0.0745686	0.0417788
164	0.706151	0.584649	0.73766	0.611425	0.284702	0.228628	0.297231	0.233581	0.115067	0.0809817		0.0822172	0.0744138	0.0417343
164.2	0.706615	0.585224	0.737772	0.611488	0.284812	0.22875	0.297292	0.233604	0.11542	0.0812645		0.0822237	0.0745896	0.041629
164.4	0.706806	0.585608	0.737882	0.611551	0.284892	0.228878	0.297352	0.233628	0.115584	0.0814961		0.0822301	0.0749189	0.0418287
164.6	0.706857	0.585923	0.737993	0.611614	0.284589	0.229213	0.297412	0.233651	0.115704	0.0818314		0.0822364	0.0751176	0.0418982
164.8	0.707169	0.586006	0.738103	0.611676	0.284761	0.229028	0.297472	0.233674	0.115728	0.0817947		0.0822428	0.0749183	0.0422881
165	0.707134	0.586654	0.738212	0.611739	0.28476	0.229027	0.297532	0.233697	0.116181	0.0820193		0.0822491	0.0749852	0.0428428
165.2	0.707397	0.586888	0.738321	0.611801	0.284851	0.228906	0.297592	0.23372	0.116478	0.0820555		0.0822554	0.0750968	0.0428543
165.4	0.707243	0.587179	0.73843	0.611862	0.284766	0.228789	0.297651	0.233742	0.116783	0.0816283		0.0822616	0.0754536	0.0429637
165.6	0.707756	0.587817	0.738538	0.611923	0.284922	0.228472	0.29771	0.233765	0.116657	0.0811627		0.0822678	0.0753422	0.0426116
165.8	0.70778	0.588014	0.738646	0.611984	0.284871	0.228385	0.297769	0.233788	0.116236	0.0808845		0.082274	0.0757603	0.0419717
166	0.707917	0.588277	0.738753	0.612045	0.284702	0.228343	0.297828	0.23381	0.116271	0.0800601		0.0822801	0.0760333	0.0420508
166.2	0.708046	0.58873	0.73886	0.612106	0.284733	0.228382	0.297886	0.233832	0.116242	0.0802117		0.0822863	0.0760706	0.0418859
166.4	0.708074	0.589156	0.738966	0.612166	0.284683	0.228484	0.297945	0.233855	0.116277	0.0796343		0.0822923	0.0765356	0.0419022
166.6	0.708298	0.589001	0.739072	0.612226	0.284724	0.228965	0.298003	0.233877	0.116232	0.0793354		0.0822984	0.0767629	0.0417915
166.8	0.708461	0.58913	0.739178	0.612285	0.285169	0.229402	0.298061	0.233899	0.116483	0.0791748		0.0823044	0.0770615	0.0420534
167	0.708384	0.588992	0.739283	0.612345	0.284886	0.229848	0.298118	0.233921	0.116503	0.0794108		0.0823104	0.0778656	0.0418923
167.2	0.708296	0.589056	0.739387	0.612404	0.285063	0.229793	0.298176	0.233942	0.116454	0.0793049		0.0823164	0.0777805	0.0416296
167.4	0.708625	0.588845	0.739492	0.612462	0.284986	0.230136	0.298233	0.233964	0.116738	0.0795493		0.0823223	0.0782515	0.0413131
167.6	0.70882	0.588511	0.739595	0.612521	0.285023	0.229928	0.29829	0.233986	0.116575	0.0799373		0.0823282	0.0782873	0.0407195
167.8	0.709283	0.588499	0.739699	0.612579	0.285027	0.229827	0.298347	0.234007	0.116742	0.0797791		0.0823341	0.077959	0.0401438
168	0.709779	0.588563	0.739802	0.612637	0.285372	0.229782	0.298404	0.234029	0.116927	0.0792697		0.0823399	0.077904	0.0398495
168.2	0.710188	0.58911	0.739904	0.612695	0.285433	0.2303	0.29846	0.23405	0.117434	0.0791782		0.0823457	0.0785373	0.0394275
168.4	0.710272	0.588985	0.740006	0.612752	0.285456	0.230297	0.298517	0.234071	0.117501	0.0795862		0.0823515	0.0783625	0.0394033
168.6	0.710578	0.588677	0.740108	0.612809	0.285813	0.230262	0.298573	0.234092	0.117784	0.0801719		0.0823573	0.0781602	0.0397486
168.8	0.710364	0.588661	0.74021	0.612866	0.285995	0.230381	0.298629	0.234113	0.117882	0.0800775		0.082363	0.0776883	0.0398285
169	0.710402	0.588756	0.74031	0.612923	0.286124	0.230246	0.298684	0.234134	0.118005	0.0804557		0.0823687	0.0778013	0.0401022
169.2	0.710327	0.588733	0.740411	0.612979	0.286259	0.230137	0.29874	0.234155	0.117854	0.080566		0.0823744	0.0777544	0.0398293
169.4	0.710456	0.588796	0.740511	0.613035	0.286717	0.229924	0.298795	0.234175	0.117967	0.0804766		0.08238	0.0775977	0.0396789
169.6	0.710674	0.589022	0.740611	0.613091	0.286816	0.229487	0.29885	0.234196	0.117842	0.0804011		0.0823856	0.0772417	0.03963
169.8	0.710542	0.588914	0.74071	0.613147	0.286847	0.229427	0.298905	0.234217	0.117452	0.080496		0.0823912	0.0773239	0.039686
170	0.710448	0.589079	0.740809	0.613202	0.286879	0.229241	0.29896	0.234237	0.117783	0.08009		0.0823967	0.0768004	0.0398985
170.2	0.710866	0.589068	0.740907	0.613257	0.286903	0.22937	0.299014	0.234257	0.11743	0.0803742		0.0824023	0.0766091	0.0399976
170.4	0.710909	0.589113	0.741006	0.613312	0.286589	0.229492	0.299069	0.234278	0.117864	0.0801098		0.0824078	0.0769582	0.0402814
170.6	0.71109	0.58915	0.741103	0.613367	0.286613	0.229593	0.299123	0.234298	0.117643	0.0799834		0.0824132	0.0765613	0.0406671
170.8	0.710934	0.589115	0.741201	0.613421	0.286566	0.229553	0.299177	0.234318	0.117871	0.0798027		0.0824187	0.0770601	0.0403278
171	0.710955	0.588906	0.741297	0.613475	0.285884	0.229517	0.29923	0.234338	0.118001	0.0793816		0.0824241	0.0768627	0.0403375
171.2	0.711158	0.589078	0.741394	0.613529	0.285974	0.229422	0.299284	0.234357	0.117878	0.0789573		0.0824295	0.076416	0.0405174
171.4	0.711663	0.588616	0.74149	0.613582	0.285741	0.229912	0.299337	0.234377	0.117837	0.0787339		0.0824348	0.0764455	0.0405176
171.6	0.711733	0.588318	0.741586	0.613636	0.285753	0.229829	0.29939	0.234397	0.117842	0.0786431		0.0824401	0.0764202	0.0405831
171.8	0.711947	0.588584	0.741681	0.613689	0.285963	0.229798	0.299443	0.234416	0.11804	0.0780556		0.0824454	0.0766488	0.0403409
172	0.712438	0.588644	0.741776	0.613741	0.286072	0.229745	0.299496	0.234436	0.118329	0.0775797		0.0824507	0.0769622	0.0405904
172.2	0.712934	0.588406	0.741871	0.613794	0.286018	0.229706	0.299549	0.234455	0.118784	0.0777028		0.082456	0.076568	0.0407708
172.4	0.713048	0.588252	0.741965	0.613846	0.285942	0.229687	0.299601	0.234474	0.118295	0.0781094		0.0824612	0.0763405	0.0411002
172.6	0.713162	0.588407	0.742059	0.613898	0.28603	0.229641	0.299654	0.234494	0.118383	0.0786929		0.0824664	0.0763328	0.0414823
172.8	0.713232	0.588318	0.742152	0.61395	0.286016	0.230028	0.299706	0.234513	0.11833	0.0789058		0.0824716	0.0760983	0.0412229
173	0.713883	0.588205	0.742245	0.614002	0.286257	0.229894	0.299757	0.234532	0.1187	0.0793997		0.0824767	0.0762073	0.0416565
173.2	0.714023	0.588505	0.742338	0.614053	0.286597	0.229403	0.299809	0.234551	0.11894	0.079543		0.0824818	0.0759968	0.0413016
173.4	0.714407	0.589286	0.74243	0.614104	0.287048	0.229262	0.299861	0.23457	0.119394	0.0792706		0.0824869	0.0760234	0.0411676
173.6	0.714304	0.589696	0.742522	0.614155	0.287308	0.229143	0.299912	0.234588	0.119525	0.0795194		0.082492	0.0759259	0.0414688
173.8	0.714361	0.589854	0.742613	0.614206	0.287535	0.22949	0.299963	0.234607	0.119062	0.0794721		0.082497	0.0758114	0.0411633
174	0.714501	0.59002	0.742705	0.614256	0.288055	0.229388	0.300014	0.234626	0.119028	0.0796996		0.082502	0.0755808	0.0411722
174.2	0.714227	0.590078	0.742795	0.614306	0.288162	0.229448	0.300065	0.234644	0.118738	0.0800385		0.082507	0.07601	0.041269
174.4	0.714087	0.590615	0.742886	0.614356	0.288116	0.229675	0.300115	0.234662	0.11883	0.0799824		0.082512	0.0759779	0.0412492
174.6	0.713974	0.590875	0.742976	0.614406	0.288686	0.229912	0.300166	0.234681	0.118375	0.0797014		0.0825169	0.0756713	0.0410077
174.8	0.713949	0.590823	0.743066	0.614455	0.288569	0.229945	0.300216	0.234699	0.118601	0.0796179		0.0825218	0.0762345	0.0405005
175	0.713802	0.591017	0.743155	0.614504	0.288557	0.230359	0.300266	0.234717	0.118619	0.0794664		0.0825267	0.0762028	0.0407563
175.2	0.71363	0.591121	0.743244	0.614553	0.288841	0.230451	0.300316	0.234735	0.11824	0.0796681		0.0825316	0.0766223	0.0406899
175.4	0.713795	0.590987	0.743333	0.614602	0.289134	0.230699	0.300366	0.234753	0.118013	0.079659		0.0825364	0.077281	0.0409633
175.6	0.713492	0.591219	0.743421	0.614651	0.289312	0.23069	0.300415	0.234771	0.118461	0.0801042		0.0825412	0.0773236	0.0408798
175.8	0.713627	0.591436	0.743509	0.614699	0.289551	0.23065	0.300465	0.234789	0.118532	0.0797417		0.082546	0.0773287	0.0408122
176	0.713364	0.591569	0.743596	0.614747	0.289253	0.230847	0.300514	0.234806	0.118762	0.0796562		0.0825508	0.0771694	0.0411469
176.2	0.713712	0.591366	0.743683	0.614795	0.289256	0.230959	0.300563	0.234824	0.118789	0.0799201		0.0825555	0.0771682	0.0410307
176.4	0.713839	0.591512	0.74377	0.614843	0.288832	0.230966	0.300612	0.234842	0.118164	0.0801244		0.0825602	0.0774475	0.0406136
176.6	0.714282	0.591622	0.743857	0.61489	0.288475	0.230547	0.30066	0.234859	0.118614	0.0805931		0.0825649	0.0774423	0.0406578
176.8	0.714554	0.591401	0.743943	0.614937	0.288498	0.230719	0.300709	0.234876	0.119121	0.080732		0.0825696	0.0777131	0.0404207
177	0.714927	0.591538	0.744029	0.614984	0.288796	0.23021	0.300757	0.234894	0.119414	0.0805478		0.0825742	0.0781728	0.0407519
177.2	0.715021	0.591456	0.744114	0.615031	0.289004	0.229601	0.300805	0.234911	0.119342	0.0806631		0.0825788	0.0784671	0.040616
177.4	0.71528	0.591664	0.744199	0.615077	0.288782	0.22998	0.300853	0.234928	0.119318	0.080736		0.0825834	0.0784688	0.0406261
177.6	0.715416	0.59144	0.744284	0.615124	0.288844	0.229663	0.300901	0.234945	0.119121	0.0811369		0.082588	0.0783783	0.0409879
177.8	0.715619	0.591614	0.744368	0.61517	0.28868	0.229851	0.300949	0.234962	0.118801	0.0809587		0.0825925	0.0784234	0.0410415
178	0.715727	0.591837	0.744452	0.615216	0.288665	0.229362	0.300996	0.234979	0.118533	0.081345		0.0825971	0.0784965	0.0415997
178.2	0.715623	0.592013	0.744536	0.615261	0.288448	0.229693	0.301043	0.234996	0.118648	0.0816449		0.0826016	0.0783697	0.0422272
178.4	0.715652	0.592066	0.74462	0.615307	0.288629	0.230209	0.30109	0.235013	0.118951	0.081603		0.082606	0.077926	0.0423466
178.6	0.715852	0.591969	0.744703	0.615352	0.28894	0.230183	0.301137	0.235029	0.118766	0.0816053		0.0826105	0.0777641	0.0423262
178.8	0.715917	0.591791	0.744785	0.615397	0.288859	0.230252	0.301184	0.235046	0.119296	0.0812128		0.0826149	0.0782283	0.0426155
179	0.715776	0.591943	0.744868	0.615442	0.289418	0.230583	0.301231	0.235062	0.119247	0.0814107		0.0826193	0.0780689	0.0427793
179.2	0.715956	0.59195	0.74495	0.615487	0.289626	0.230321	0.301277	0.235079	0.119253	0.0814124		0.0826237	0.0780162	0.0431304
179.4	0.716052	0.59206	0.745031	0.615531	0.289717	0.230796	0.301324	0.235095	0.119382	0.0813784		0.0826281	0.0781523	0.0434055
179.6	0.71622	0.591857	0.745113	0.615575	0.28974	0.231029	0.30137	0.235111	0.119891	0.0818287		0.0826324	0.0778205	0.0434931
179.8	0.716285	0.592033	0.745194	0.615619	0.289333	0.231038	0.301416	0.235127	0.120182	0.0816293		0.0826368	0.0777548	0.0433142
180	0.716195	0.592299	0.745275	0.615663	0.289438	0.231052	0.301461	0.235144	0.120446	0.0815618		0.0826411	0.0780341	0.0436263
180.2	0.716926	0.592128	0.745355	0.615707	0.289667	0.231088	0.301507	0.23516	0.120614	0.0816602		0.0826453	0.0783659	0.0430875
180.4	0.717012	0.592394	0.745435	0.61575	0.289343	0.230977	0.301553	0.235176	0.120758	0.0815632		0.0826496	0.0784858	0.0427721
180.6	0.7166	0.592274	0.745515	0.615793	0.289153	0.230717	0.301598	0.235191	0.121065	0.0816015		0.0826538	0.0786993	0.0430162
180.8	0.716551	0.592229	0.745594	0.615836	0.289381	0.230864	0.301643	0.235207	0.121059	0.0813673		0.0826581	0.0789505	0.0429192
181	0.716836	0.591983	0.745673	0.615879	0.289289	0.230523	0.301688	0.235223	0.12084	0.0810993		0.0826622	0.0789314	0.043089
181.2	0.71674	0.591858	0.745752	0.615922	0.288681	0.230549	0.301733	0.235239	0.12069	0.0810721		0.0826664	0.0789245	0.0431158
181.4	0.716643	0.592378	0.74583	0.615964	0.288284	0.230619	0.301778	0.235254	0.120271	0.0809931		0.0826706	0.0790483	0.0426705
181.6	0.716876	0.592448	0.745909	0.616006	0.288282	0.230634	0.301822	0.23527	0.119986	0.0809611		0.0826747	0.0790138	0.0425531
181.8	0.717258	0.59291	0.745986	0.616048	0.28847	0.230972	0.301866	0.235285	0.119481	0.080747		0.0826788	0.0789875	0.0424232
182	0.717545	0.593219	0.746064	0.61609	0.288671	0.230824	0.301911	0.235301	0.119286	0.0806958		0.0826829	0.0785704	0.0424374
182.2	0.717499	0.593398	0.746141	0.616132	0.289044	0.230895	0.301955	0.235316	0.11938	0.080867		0.0826869	0.0782548	0.0422415
182.4	0.717056	0.593585	0.746218	0.616173	0.289188	0.231198	0.301999	0.235331	0.119476	0.0802845		0.082691	0.0779536	0.0417513
182.6	0.717714	0.593759	0.746295	0.616214	0.289273	0.230824	0.302042	0.235346	0.119273	0.0799725		0.082695	0.0776042	0.0413305
182.8	0.717706	0.593594	0.746371	0.616255	0.2896	0.231006	0.302086	0.235361	0.119299	0.0794833		0.082699	0.0777591	0.0410687
183	0.717762	0.593551	0.746447	0.616296	0.289974	0.231055	0.302129	0.235376	0.118809	0.0797156		0.082703	0.0771171	0.0405988
183.2	0.718302	0.593502	0.746522	0.616337	0.290125	0.230813	0.302173	0.235391	0.119224	0.0796822		0.082707	0.0770826	0.0404996
183.4	0.71848	0.59342	0.746598	0.616377	0.289938	0.23077	0.302216	0.235406	0.11951	0.0798881		0.0827109	0.0771845	0.0403539
183.6	0.718589	0.593146	0.746673	0.616417	0.290175	0.230359	0.302259	0.235421	0.119812	0.0800138		0.0827148	0.0769642	0.040305
183.8	0.718655	0.593459	0.746747	0.616457	0.290315	0.230468	0.302302	0.235436	0.120225	0.0796699		0.0827187	0.0770204	0.040227
184	0.718607	0.593193	0.746822	0.616497	0.290739	0.23096	0.302344	0.23545	0.12023	0.0791222		0.0827226	0.0773558	0.0406938
184.2	0.718463	0.59317	0.746896	0.616537	0.290751	0.231284	0.302387	0.235465	0.1201	0.0789942		0.0827265	0.0776991	0.0404738
184.4	0.718177	0.593141	0.74697	0.616577	0.290532	0.231012	0.302429	0.235479	0.119992	0.0786798		0.0827303	0.0780059	0.0406866
184.6	0.718058	0.593006	0.747043	0.616616	0.290081	0.230586	0.302471	0.235494	0.119916	0.0784984		0.0827341	0.0783284	0.0408841
184.8	0.718423	0.593018	0.747116	0.616655	0.290118	0.230573	0.302513	0.235508	0.119794	0.0786728		0.0827379	0.0781582	0.0413107
185	0.718306	0.593152	0.747189	0.616694	0.289472	0.23051	0.302555	0.235523	0.119713	0.0786321		0.0827417	0.0783174	0.0411959
185.2	0.718791	0.593412	0.747262	0.616733	0.289217	0.230514	0.302597	0.235537	0.119187	0.0788619		0.0827455	0.0789846	0.0409789
185.4	0.719047	0.593845	0.747334	0.616771	0.289226	0.230503	0.302639	0.235551	0.118909	0.0790789		0.0827492	0.0792386	0.0408789
185.6	0.719373	0.594147	0.747406	0.61681	0.289277	0.230586	0.30268	0.235565	0.118708	0.0788946		0.082753	0.0789764	0.0405988
185.8	0.719578	0.594728	0.747478	0.616848	0.28929	0.230598	0.302721	0.235579	0.118711	0.0790191		0.0827567	0.0786006	0.0406837
186	0.719585	0.595645	0.74755	0.616886	0.289193	0.230411	0.302763	0.235593	0.118753	0.079441		0.0827604	0.0784915	0.0404331
186.2	0.71977	0.596056	0.747621	0.616924	0.289118	0.230307	0.302804	0.235607	0.119033	0.0799604		0.082764	0.0783683	0.0401029
186.4	0.720159	0.596163	0.747692	0.616962	0.289158	0.230356	0.302845	0.235621	0.119324	0.0799535		0.0827677	0.0782237	0.0400923
186.6	0.720533	0.59618	0.747762	0.616999	0.289709	0.229906	0.302885	0.235635	0.119344	0.0800888		0.0827713	0.0779795	0.0400819
186.8	0.720391	0.59622	0.747833	0.617037	0.289898	0.230036	0.302926	0.235649	0.119501	0.0803834		0.0827749	0.0778024	0.0402048
187	0.720505	0.596017	0.747903	0.617074	0.290539	0.229937	0.302966	0.235662	0.119606	0.0807008		0.0827785	0.0774373	0.0404756
187.2	0.720739	0.596142	0.747972	0.617111	0.290703	0.229777	0.303007	0.235676	0.120161	0.0811278		0.0827821	0.0772988	0.0405553
187.4	0.720317	0.596231	0.748042	0.617148	0.290494	0.22978	0.303047	0.235689	0.12044	0.0812767		0.0827857	0.0773179	0.0407739
187.6	0.720414	0.595755	0.748111	0.617184	0.290672	0.230557	0.303087	0.235703	0.120361	0.0810412		0.0827892	0.077171	0.0411574
187.8	0.720435	0.595799	0.74818	0.617221	0.290729	0.231164	0.303127	0.235716	0.12044	0.0811599		0.0827927	0.0773925	0.0413627
188	0.720338	0.595909	0.748248	0.617257	0.290769	0.231505	0.303166	0.235729	0.120702	0.080979		0.0827962	0.0775596	0.0415091
188.2	0.720444	0.595891	0.748317	0.617293	0.290852	0.231255	0.303206	0.235743	0.120777	0.0809964		0.0827997	0.0776542	0.0416094
188.4	0.720447	0.59586	0.748385	0.617329	0.290961	0.231172	0.303245	0.235756	0.120662	0.0807691		0.0828032	0.0778434	0.0415484
188.6	0.720349	0.595961	0.748453	0.617365	0.290797	0.231338	0.303285	0.235769	0.120764	0.0809027		0.0828066	0.077903	0.0415754
188.8	0.720644	0.596296	0.74852	0.617401	0.290956	0.231505	0.303324	0.235782	0.120479	0.0811972		0.0828101	0.0776454	0.0418295
189	0.720844	0.596915	0.748587	0.617436	0.290619	0.231461	0.303363	0.235795	0.120185	0.0812817		0.0828135	0.0778035	0.0416055
189.2	0.721241	0.596952	0.748654	0.617472	0.290901	0.231336	0.303402	0.235808	0.119962	0.0812727		0.0828169	0.0778458	0.0416856
189.4	0.721251	0.597156	0.748721	0.617507	0.291095	0.231468	0.303441	0.235821	0.119998	0.0811658		0.0828203	0.0774344	0.0419361
189.6	0.721334	0.596834	0.748787	0.617542	0.290897	0.231554	0.303479	0.235834	0.119977	0.0811677		0.0828236	0.0769352	0.0419005
189.8	0.721578	0.596727	0.748853	0.617577	0.290827	0.231863	0.303518	0.235847	0.12042	0.0816898		0.082827	0.0765412	0.0419489
190	0.72217	0.596935	0.748919	0.617611	0.291139	0.23178	0.303556	0.235859	0.120447	0.081848		0.0828303	0.0768342	0.0417238
190.2	0.722454	0.596448	0.748985	0.617646	0.290935	0.231946	0.303594	0.235872	0.121132	0.0818134		0.0828336	0.0770611	0.0418309
190.4	0.722518	0.596258	0.74905	0.61768	0.29133	0.232046	0.303632	0.235885	0.121402	0.0815022		0.0828369	0.0775716	0.0417355
190.6	0.722235	0.596258	0.749115	0.617714	0.291288	0.231902	0.30367	0.235897	0.121781	0.0812921		0.0828402	0.0776123	0.0419374
190.8	0.722367	0.596052	0.74918	0.617748	0.29103	0.232096	0.303708	0.23591	0.121965	0.0813034		0.0828435	0.0777223	0.0419033
191	0.722069	0.595513	0.749245	0.617782	0.291411	0.232075	0.303746	0.235922	0.122152	0.0812485		0.0828467	0.0776571	0.0421186
191.2	0.722097	0.595655	0.749309	0.617816	0.290986	0.231968	0.303783	0.235935	0.122299	0.0811997		0.0828499	0.077728	0.0419559
191.4	0.722165	0.595443	0.749373	0.61785	0.290996	0.232126	0.303821	0.235947	0.12233	0.080773		0.0828532	0.0782053	0.0421653
191.6	0.722375	0.595393	0.749437	0.617883	0.291088	0.232738	0.303858	0.235959	0.122244	0.080472		0.0828564	0.0782429	0.0424059
191.8	0.722306	0.595878	0.7495	0.617916	0.291073	0.23275	0.303895	0.235971	0.12253	0.0802824		0.0828595	0.0782675	0.0424086
192	0.722895	0.595941	0.749564	0.617949	0.291072	0.233061	0.303932	0.235983	0.122759	0.07989		0.0828627	0.0783189	0.0425345
192.2	0.72319	0.596067	0.749627	0.617982	0.291288	0.232766	0.303969	0.235996	0.12256	0.0797842		0.0828658	0.0784072	0.0425006
192.4	0.723146	0.596341	0.749689	0.618015	0.291357	0.232631	0.304006	0.236008	0.122248	0.0799116		0.082869	0.0784888	0.0423516
192.6	0.723524	0.59661	0.749752	0.618048	0.291331	0.23223	0.304043	0.23602	0.122303	0.0799642		0.0828721	0.078295	0.0424595
192.8	0.724025	0.597131	0.749814	0.61808	0.291797	0.231997	0.304079	0.236031	0.122022	0.0801491		0.0828752	0.0784065	0.042201
193	0.724086	0.597376	0.749876	0.618113	0.292278	0.231692	0.304115	0.236043	0.121933	0.0802128		0.0828783	0.0782405	0.0419355
193.2	0.724418	0.597328	0.749938	0.618145	0.292757	0.231369	0.304152	0.236055	0.121798	0.0800762		0.0828814	0.0782257	0.0415551
193.4	0.724793	0.59714	0.749999	0.618177	0.293048	0.231085	0.304188	0.236067	0.121509	0.0802754		0.0828844	0.0778052	0.0415222
193.6	0.725125	0.597135	0.750061	0.618209	0.292808	0.230961	0.304224	0.236078	0.121269	0.0806106		0.0828874	0.0771956	0.0410793
193.8	0.725206	0.597458	0.750122	0.61824	0.29315	0.231212	0.30426	0.23609	0.121088	0.0808641		0.0828905	0.0773154	0.0404242
194	0.725263	0.597641	0.750182	0.618272	0.293205	0.231232	0.304295	0.236102	0.120853	0.080707		0.0828935	0.0773779	0.0401922
194.2	0.72492	0.597902	0.750243	0.618303	0.293086	0.231573	0.304331	0.236113	0.121445	0.0807347		0.0828965	0.0773252	0.039963
194.4	0.72462	0.598329	0.750303	0.618335	0.293748	0.231881	0.304366	0.236125	0.121522	0.0807115		0.0828994	0.0772871	0.0393251
194.6	0.72439	0.598249	0.750363	0.618366	0.294071	0.232149	0.304402	0.236136	0.121778	0.0808799		0.0829024	0.0772446	0.039536
194.8	0.724398	0.598493	0.750423	0.618397	0.29404	0.23232	0.304437	0.236147	0.121767	0.0809529		0.0829053	0.0769055	0.0392734
195	0.724278	0.59864	0.750482	0.618428	0.294579	0.232492	0.304472	0.236159	0.122046	0.0805572		0.0829083	0.0771868	0.0395177
195.2	0.724449	0.599008	0.750542	0.618458	0.294644	0.232885	0.304507	0.23617	0.12202	0.0807421		0.0829112	0.0772766	0.0395327
195.4	0.724064	0.599036	0.750601	0.618489	0.294679	0.233201	0.304542	0.236181	0.121736	0.0805472		0.0829141	0.0774612	0.0400716
195.6	0.724031	0.599203	0.750659	0.618519	0.294377	0.233718	0.304577	0.236192	0.121949	0.0805686		0.082917	0.0776126	0.0403561
195.8	0.724406	0.599445	0.750718	0.61855	0.294098	0.234033	0.304611	0.236203	0.12206	0.0808241		0.0829199	0.0776477	0.0407836
196	0.724693	0.599154	0.750776	0.61858	0.294201	0.234408	0.304646	0.236214	0.122069	0.0810808		0.0829227	0.0777204	0.0410218
196.2	0.724499	0.599298	0.750834	0.61861	0.294215	0.234515	0.30468	0.236225	0.122597	0.0815006		0.0829256	0.0776773	0.0409532
196.4	0.724311	0.59922	0.750892	0.61864	0.294229	0.234682	0.304714	0.236236	0.122612	0.0816276		0.0829284	0.0776347	0.0412837
196.6	0.724573	0.599121	0.75095	0.618669	0.294516	0.234461	0.304748	0.236247	0.122644	0.0812869		0.0829312	0.0777163	0.0412183
196.8	0.724523	0.59938	0.751007	0.618699	0.294733	0.234753	0.304782	0.236258	0.122458	0.0814572		0.082934	0.0776486	0.0409541
197	0.724583	0.599325	0.751064	0.618728	0.2947	0.234568	0.304816	0.236269	0.122857	0.0813114		0.0829368	0.0772557	0.0408886
197.2	0.724712	0.599144	0.751121	0.618758	0.294579	0.234291	0.30485	0.23628	0.122789	0.081577		0.0829396	0.0771018	0.041189
197.4	0.724697	0.599067	0.751178	0.618787	0.294491	0.23405	0.304883	0.23629	0.122676	0.0814528		0.0829423	0.0765665	0.0414233
197.6	0.724952	0.599137	0.751234	0.618816	0.29436	0.234143	0.304917	0.236301	0.122662	0.0814434		0.0829451	0.0760272	0.0416264
197.8	0.724842	0.598994	0.751291	0.618845	0.29443	0.234592	0.30495	0.236312	0.122427	0.0811029		0.0829478	0.0758923	0.0416948
198	0.724927	0.598723	0.751347	0.618874	0.294162	0.23452	0.304984	0.236322	0.122267	0.0805948		0.0829505	0.0754705	0.0418263
198.2	0.724897	0.598763	0.751402	0.618902	0.2944	0.23486	0.305017	0.236333	0.122465	0.080504		0.0829532	0.075465	0.0419418
198.4	0.724911	0.59855	0.751458	0.618931	0.294346	0.234918	0.30505	0.236343	0.122655	0.0804553		0.0829559	0.0755179	0.0415991
198.6	0.725027	0.598402	0.751513	0.618959	0.294239	0.235027	0.305083	0.236353	0.122431	0.080302		0.0829586	0.0757633	0.0417035
198.8	0.725219	0.598994	0.751568	0.618987	0.293921	0.234785	0.305116	0.236364	0.122219	0.0801382		0.0829612	0.0758583	0.041765
199	0.725325	0.599125	0.751623	0.619015	0.294255	0.234649	0.305148	0.236374	0.122212	0.080149		0.0829639	0.0765142	0.0418541
199.2	0.725379	0.599222	0.751678	0.619043	0.294058	0.234496	0.305181	0.236384	0.122033	0.0807126		0.0829665	0.076443	0.041998
199.4	0.725261	0.599428	0.751732	0.619071	0.293634	0.234207	0.305213	0.236394	0.121735	0.0809576		0.0829691	0.07694	0.042236
199.6	0.725657	0.59954	0.751787	0.619099	0.293467	0.234115	0.305246	0.236405	0.121952	0.0815686		0.0829717	0.0769817	0.0425196
199.8	0.725744	0.599787	0.751841	0.619126	0.293496	0.23417	0.305278	0.236415	0.121946	0.0819256		0.0829743	0.0766473	0.0427234
200	0.725797	0.599326	0.751894	0.619154	0.293436	0.234074	0.30531	0.236425	0.122338	0.0823229		0.0829769	0.0765388	0.0425789
200.2	0.725739	0.599557	0.751948	0.619181	0.293241	0.233945	0.305342	0.236435	0.122192	0.0825533		0.0829795	0.0764866	0.0422287
200.4	0.725749	0.599829	0.752001	0.619208	0.29348	0.233506	0.305374	0.236445	0.121829	0.0824847		0.082982	0.0766173	0.0421621
200.6	0.725884	0.59958	0.752054	0.619235	0.293423	0.233188	0.305406	0.236455	0.121882	0.0825418		0.0829846	0.0762877	0.0417276
200.8	0.725954	0.600024	0.752107	0.619262	0.293203	0.233554	0.305437	0.236464	0.122153	0.0828961		0.0829871	0.0759877	0.0419441
201	0.725819	0.599926	0.75216	0.619289	0.293058	0.233288	0.305469	0.236474	0.122764	0.0832503		0.0829896	0.0759324	0.0421243
201.2	0.725873	0.599905	0.752212	0.619316	0.293069	0.233286	0.3055	0.236484	0.122768	0.0836522		0.0829921	0.0759782	0.0421492
201.4	0.726188	0.599898	0.752265	0.619343	0.292908	0.232955	0.305532	0.236494	0.122274	0.0835095		0.0829946	0.0758676	0.0421332
201.6	0.726538	0.599751	0.752317	0.619369	0.292929	0.232843	0.305563	0.236503	0.122096	0.0832713		0.0829971	0.0756369	0.0424882
201.8	0.726642	0.599545	0.752369	0.619395	0.293039	0.23285	0.305594	0.236513	0.121657	0.0828977		0.0829995	0.0758528	0.0425838
202	0.726662	0.599479	0.75242	0.619421	0.293019	0.232754	0.305625	0.236523	0.121874	0.0825218		0.083002	0.0762848	0.0425851
202.2	0.726536	0.599381	0.752472	0.619448	0.292975	0.232867	0.305656	0.236532	0.121955	0.0824689		0.0830044	0.0768922	0.0424645
202.4	0.726791	0.599108	0.752523	0.619474	0.292867	0.232759	0.305687	0.236542	0.121908	0.0823391		0.0830068	0.077266	0.0423699
202.6	0.727097	0.599319	0.752574	0.619499	0.292977	0.232619	0.305717	0.236551	0.121656	0.0823279		0.0830093	0.0776171	0.0419654
202.8	0.727066	0.599486	0.752625	0.619525	0.292894	0.232536	0.305748	0.23656	0.12189	0.0822246		0.0830117	0.0776498	0.0417466
203	0.727321	0.599521	0.752675	0.619551	0.293005	0.232457	0.305778	0.23657	0.122097	0.0821835		0.0830141	0.0774658	0.041829
203.2	0.727448	0.599412	0.752726	0.619576	0.292751	0.232377	0.305809	0.236579	0.121995	0.0819859		0.0830164	0.0775869	0.0420124
203.4	0.727761	0.599538	0.752776	0.619601	0.292547	0.232326	0.305839	0.236588	0.122061	0.0818683		0.0830188	0.078133	0.042257
203.6	0.72832	0.599607	0.752826	0.619627	0.292846	0.232037	0.305869	0.236598	0.121793	0.0820712		0.0830211	0.0781052	0.0424226
203.8	0.728962	0.599739	0.752876	0.619652	0.293206	0.23213	0.305899	0.236607	0.121775	0.0819554		0.0830235	0.0783125	0.0421203
204	0.729317	0.600048	0.752925	0.619677	0.293265	0.232025	0.305929	0.236616	0.121956	0.0821001		0.0830258	0.0785029	0.0417611
204.2	0.729313	0.60062	0.752974	0.619702	0.293411	0.232388	0.305959	0.236625	0.121624	0.0819295		0.0830281	0.0786433	0.0415352
204.4	0.729519	0.600921	0.753024	0.619727	0.293693	0.232776	0.305988	0.236634	0.121479	0.0818996		0.0830304	0.0787131	0.0412873
204.6	0.729483	0.600998	0.753073	0.619751	0.293978	0.232994	0.306018	0.236643	0.121442	0.0819501		0.0830327	0.0786371	0.0414991
204.8	0.729616	0.601372	0.753121	0.619776	0.294191	0.23357	0.306047	0.236652	0.121389	0.0819795		0.083035	0.0787335	0.0417892
205	0.729475	0.601628	0.75317	0.6198	0.294646	0.233503	0.306077	0.236661	0.121453	0.0822561		0.0830373	0.0788319	0.0417219
205.2	0.72978	0.601524	0.753218	0.619824	0.295062	0.233519	0.306106	0.23667	0.120819	0.0822283		0.0830395	0.0792139	0.0417342
205.4	0.729961	0.601291	0.753267	0.619849	0.295251	0.233572	0.306135	0.236679	0.120495	0.0821869		0.0830418	0.0793081	0.0423918
205.6	0.729876	0.601169	0.753315	0.619873	0.295769	0.233615	0.306164	0.236688	0.120641	0.0819875		0.083044	0.0789873	0.0431456
205.8	0.729621	0.600873	0.753362	0.619897	0.295983	0.233745	0.306193	0.236696	0.120525	0.0820485		0.0830463	0.0790166	0.043534
206	0.729192	0.600668	0.75341	0.619921	0.295704	0.233864	0.306222	0.236705	0.120486	0.0818966		0.0830485	0.07948	0.0438762
206.2	0.729142	0.600124	0.753457	0.619944	0.295765	0.234104	0.306251	0.236714	0.12044	0.0820841		0.0830507	0.0793325	0.0438504
206.4	0.729409	0.599949	0.753505	0.619968	0.295594	0.234429	0.30628	0.236722	0.120749	0.0819293		0.0830529	0.0792063	0.0440455
206.6	0.729506	0.600041	0.753552	0.619991	0.295558	0.234409	0.306308	0.236731	0.121618	0.0818772		0.083055	0.0791995	0.0437859
206.8	0.72893	0.599792	0.753598	0.620015	0.295227	0.234635	0.306337	0.23674	0.122136	0.0813954		0.0830572	0.0791339	0.0442136
207	0.728541	0.599876	0.753645	0.620038	0.295088	0.234719	0.306365	0.236748	0.122611	0.080798		0.0830594	0.0792467	0.044584
207.2	0.728478	0.600112	0.753692	0.620061	0.294766	0.234651	0.306393	0.236757	0.122327	0.080518		0.0830615	0.0797449	0.0444687
207.4	0.728883	0.600426	0.753738	0.620085	0.294889	0.234443	0.306421	0.236765	0.12265	0.0805501		0.0830636	0.0796966	0.0445007
207.6	0.729096	0.601139	0.753784	0.620108	0.294641	0.234181	0.306449	0.236773	0.122779	0.0812513		0.0830658	0.0796251	0.0444732
207.8	0.729328	0.601533	0.75383	0.62013	0.294591	0.234412	0.306477	0.236782	0.123307	0.0812413		0.0830679	0.0797159	0.0443321
208	0.728955	0.602075	0.753875	0.620153	0.294296	0.234286	0.306505	0.23679	0.123468	0.0813201		0.08307	0.0795759	0.0439719
208.2	0.728933	0.602107	0.753921	0.620176	0.294146	0.234358	0.306533	0.236798	0.123436	0.0814691		0.0830721	0.0796192	0.0436086
208.4	0.729051	0.602659	0.753966	0.620198	0.294178	0.234261	0.306561	0.236807	0.123161	0.0813308		0.0830742	0.0796293	0.043127
208.6	0.729056	0.602459	0.754011	0.620221	0.294218	0.23376	0.306588	0.236815	0.123671	0.0816799		0.0830762	0.0797191	0.0433417
208.8	0.729339	0.602584	0.754056	0.620243	0.294151	0.233641	0.306616	0.236823	0.123983	0.0818476		0.0830783	0.0796357	0.0429631
209	0.729564	0.602948	0.754101	0.620265	0.294185	0.233466	0.306643	0.236831	0.124267	0.0823211		0.0830803	0.0796852	0.0425561
209.2	0.730347	0.602765	0.754146	0.620288	0.294156	0.233489	0.30667	0.236839	0.12402	0.0825559		0.0830824	0.0796076	0.0423034
209.4	0.73037	0.602587	0.75419	0.62031	0.294406	0.233537	0.306697	0.236847	0.124262	0.0827015		0.0830844	0.0795381	0.0425329
209.6	0.730644	0.602629	0.754235	0.620332	0.294612	0.233394	0.306725	0.236855	0.124125	0.0826943		0.0830864	0.0790933	0.0425802
209.8	0.730897	0.602469	0.754279	0.620353	0.294448	0.233525	0.306752	0.236863	0.12421	0.0829236		0.0830884	0.0792072	0.042716
210	0.731165	0.602195	0.754322	0.620375	0.294371	0.233612	0.306778	0.236871	0.124085	0.0827774		0.0830904	0.0794193	0.0428505
210.2	0.73176	0.602087	0.754366	0.620397	0.294969	0.23431	0.306805	0.236879	0.124369	0.0826985		0.0830924	0.0792483	0.0427459
210.4	0.732253	0.602411	0.75441	0.620418	0.295371	0.234291	0.306832	0.236887	0.124579	0.0819078		0.0830944	0.0792723	0.0430663
210.6	0.732473	0.602588	0.754453	0.62044	0.296105	0.234638	0.306859	0.236895	0.12481	0.0818013		0.0830964	0.0793498	0.0432056
210.8	0.732399	0.602602	0.754496	0.620461	0.296167	0.234722	0.306885	0.236902	0.12458	0.0817661		0.0830983	0.0789972	0.0432408
211	0.732242	0.602711	0.754539	0.620482	0.296231	0.234851	0.306911	0.23691	0.124471	0.081507		0.0831003	0.0787958	0.0432816
211.2	0.732573	0.602964	0.754582	0.620503	0.296356	0.234793	0.306938	0.236918	0.123768	0.0814993		0.0831022	0.0786644	0.0431818
211.4	0.732583	0.602929	0.754625	0.620524	0.296597	0.234984	0.306964	0.236926	0.123893	0.0813445		0.0831041	0.0784997	0.0434278
211.6	0.732111	0.603315	0.754667	0.620545	0.296463	0.234713	0.30699	0.236933	0.123663	0.0813253		0.0831061	0.0788624	0.0436157
211.8	0.73215	0.603653	0.75471	0.620566	0.296645	0.234591	0.307016	0.236941	0.123549	0.0812242		0.083108	0.0786658	0.0432246
212	0.732159	0.603936	0.754752	0.620587	0.2968	0.234231	0.307042	0.236948	0.123377	0.0812325		0.0831099	0.0788253	0.0428796
212.2	0.732248	0.604266	0.754794	0.620608	0.297199	0.234226	0.307068	0.236956	0.123399	0.081575		0.0831117	0.0789599	0.0427556
212.4	0.732163	0.604553	0.754835	0.620628	0.297392	0.234074	0.307094	0.236963	0.123313	0.0813755		0.0831136	0.0793125	0.0425584
212.6	0.732011	0.60456	0.754877	0.620649	0.29722	0.233554	0.307119	0.236971	0.123792	0.0815041		0.0831155	0.0795911	0.042794
212.8	0.731809	0.604795	0.754919	0.620669	0.297744	0.233633	0.307145	0.236978	0.123749	0.0813017		0.0831174	0.0797401	0.042347
213	0.732242	0.605053	0.75496	0.620689	0.297373	0.233933	0.30717	0.236986	0.123945	0.0815533		0.0831192	0.0800335	0.0422519
213.2	0.732323	0.605153	0.755001	0.620709	0.297128	0.233979	0.307196	0.236993	0.124159	0.0813023		0.0831211	0.0802769	0.0423196
213.4	0.73205	0.605052	0.755042	0.620729	0.297162	0.233675	0.307221	0.237	0.124274	0.0813002		0.0831229	0.0807876	0.0425032
213.6	0.732194	0.605105	0.755083	0.620749	0.297097	0.233972	0.307246	0.237008	0.124674	0.0813127		0.0831247	0.0805202	0.0420854
213.8	0.732409	0.605159	0.755123	0.620769	0.296928	0.233885	0.307272	0.237015	0.124972	0.0815585		0.0831265	0.080625	0.0426615
214	0.732429	0.605107	0.755164	0.620789	0.297114	0.234044	0.307297	0.237022	0.125007	0.0812479		0.0831283	0.080363	0.0425508
214.2	0.732518	0.605134	0.755204	0.620809	0.297428	0.23418	0.307322	0.237029	0.124886	0.0811685		0.0831301	0.0799913	0.042532
214.4	0.732565	0.605113	0.755244	0.620828	0.297473	0.234045	0.307346	0.237036	0.12482	0.0810813		0.0831319	0.0797142	0.0427704
214.6	0.732432	0.604945	0.755284	0.620848	0.297228	0.234327	0.307371	0.237044	0.12486	0.0813751		0.0831337	0.0792566	0.0426895
214.8	0.732388	0.604946	0.755324	0.620867	0.296409	0.234285	0.307396	0.237051	0.124929	0.0816441		0.0831354	0.0790372	0.0426409
215	0.732133	0.605102	0.755364	0.620887	0.295724	0.234499	0.30742	0.237058	0.124995	0.0815496		0.0831372	0.0789145	0.0424931
215.2	0.732107	0.605089	0.755403	0.620906	0.295557	0.234687	0.307445	0.237065	0.124869	0.0811922		0.083139	0.0787187	0.0422635
215.4	0.732343	0.60529	0.755443	0.620925	0.295241	0.23488	0.307469	0.237072	0.124959	0.0810753		0.0831407	0.0782028	0.0422101
215.6	0.732333	0.60537	0.755482	0.620944	0.294829	0.234545	0.307494	0.237079	0.1247	0.0810977		0.0831424	0.0781012	0.0420715
215.8	0.732783	0.605559	0.755521	0.620963	0.294719	0.235049	0.307518	0.237086	0.124823	0.0812424		0.0831442	0.0775568	0.0419002
216	0.73278	0.605485	0.75556	0.620982	0.295114	0.235141	0.307542	0.237092	0.124347	0.0811814		0.0831459	0.0777253	0.0417427
216.2	0.732623	0.605718	0.755598	0.621001	0.295436	0.23533	0.307566	0.237099	0.124088	0.081141		0.0831476	0.0774032	0.0417966
216.4	0.732307	0.605232	0.755637	0.62102	0.295297	0.234795	0.30759	0.237106	0.123599	0.0808446		0.0831493	0.0774681	0.0416645
216.6	0.732313	0.605465	0.755675	0.621038	0.295304	0.234772	0.307614	0.237113	0.123814	0.0806277		0.083151	0.0775755	0.0418494
216.8	0.732326	0.60507	0.755713	0.621057	0.295581	0.235004	0.307638	0.23712	0.123633	0.0807944		0.0831526	0.0776539	0.0414856
217	0.732654	0.605252	0.755751	0.621075	0.294935	0.235051	0.307662	0.237126	0.123812	0.0808968		0.0831543	0.0781407	0.041254
217.2	0.73259	0.60519	0.755789	0.621094	0.295143	0.234813	0.307685	0.237133	0.123863	0.0808914		0.083156	0.0784253	0.041046
217.4	0.732694	0.605192	0.755827	0.621112	0.295698	0.234649	0.307709	0.23714	0.123509	0.0812786		0.0831576	0.0786301	0.040924
217.6	0.73263	0.60517	0.755865	0.62113	0.296092	0.23503	0.307732	0.237146	0.12364	0.0815212		0.0831593	0.0783927	0.0407297
217.8	0.73287	0.605457	0.755902	0.621148	0.296191	0.235262	0.307756	0.237153	0.123423	0.0815274		0.0831609	0.0785002	0.0408572
218	0.732795	0.605795	0.75594	0.621166	0.296486	0.235543	0.307779	0.23716	0.123197	0.0815334		0.0831625	0.0784792	0.0403101
218.2	0.733136	0.605492	0.755977	0.621184	0.296202	0.235395	0.307802	0.237166	0.122998	0.0815935		0.0831642	0.0792014	0.0405765
218.4	0.733417	0.605642	0.756014	0.621202	0.29611	0.235718	0.307826	0.237173	0.123027	0.0818154		0.0831658	0.0795783	0.0404544
218.6	0.733778	0.60576	0.756051	0.62122	0.295852	0.235796	0.307849	0.237179	0.123109	0.0816799		0.0831674	0.0796953	0.040342
218.8	0.734175	0.605959	0.756087	0.621238	0.295439	0.2356	0.307872	0.237185	0.123447	0.0818326		0.083169	0.0801258	0.0402748
219	0.73444	0.605954	0.756124	0.621255	0.295427	0.235498	0.307895	0.237192	0.123376	0.0818623		0.0831706	0.0799835	0.0403835
219.2	0.734975	0.605882	0.75616	0.621273	0.29566	0.235624	0.307917	0.237198	0.123512	0.0817397		0.0831721	0.0798997	0.0406817
219.4	0.735392	0.606252	0.756196	0.62129	0.295348	0.235652	0.30794	0.237205	0.123526	0.0814012		0.0831737	0.079742	0.0407402
219.6	0.735167	0.606189	0.756233	0.621308	0.295678	0.235453	0.307963	0.237211	0.123674	0.0811728		0.0831753	0.0799038	0.0408359
219.8	0.735111	0.605929	0.756269	0.621325	0.295917	0.235687	0.307985	0.237217	0.123665	0.0811843		0.0831768	0.0797319	0.0411934
220	0.73476	0.606172	0.756304	0.621342	0.29603	0.235442	0.308008	0.237223	0.123494	0.0809434		0.0831784	0.0796911	0.040992
220.2	0.734664	0.606302	0.75634	0.621359	0.295784	0.235014	0.30803	0.23723	0.123642	0.0806206		0.0831799	0.0798462	0.0409535
220.4	0.734554	0.60589	0.756376	0.621376	0.295584	0.23483	0.308053	0.237236	0.123815	0.080563		0.0831814	0.0800112	0.0410099
220.6	0.734738	0.606427	0.756411	0.621393	0.29553	0.234778	0.308075	0.237242	0.124313	0.0802622		0.083183	0.0805426	0.0411706
220.8	0.734702	0.606586	0.756446	0.62141	0.295432	0.234731	0.308097	0.237248	0.12396	0.0803379		0.0831845	0.0805212	0.0413999
221	0.734667	0.606394	0.756481	0.621427	0.295506	0.234704	0.308119	0.237254	0.123808	0.0802416		0.083186	0.0808168	0.0413629
221.2	0.73457	0.606638	0.756516	0.621444	0.296041	0.234436	0.308141	0.23726	0.123785	0.0803725		0.0831875	0.080576	0.0416322
221.4	0.7346	0.606666	0.756551	0.62146	0.296199	0.234325	0.308163	0.237267	0.123709	0.0808161		0.083189	0.0802195	0.0420408
221.6	0.734849	0.606823	0.756586	0.621477	0.296171	0.234654	0.308185	0.237273	0.123887	0.0808091		0.0831905	0.080036	0.0417943
221.8	0.734896	0.607331	0.75662	0.621493	0.29632	0.235103	0.308207	0.237279	0.123896	0.0808347		0.083192	0.0800473	0.0415802
222	0.734855	0.607454	0.756655	0.62151	0.296584	0.23489	0.308229	0.237285	0.124013	0.0813498		0.0831934	0.0802706	0.0417021
222.2	0.734985	0.607146	0.756689	0.621526	0.296635	0.235414	0.30825	0.23729	0.124112	0.0815461		0.0831949	0.0808833	0.0417973
222.4	0.735123	0.60758	0.756723	0.621542	0.297021	0.235377	0.308272	0.237296	0.123936	0.081788		0.0831963	0.0809243	0.0415104
222.6	0.735237	0.607701	0.756757	0.621559	0.297233	0.235121	0.308293	0.237302	0.124037	0.0818508		0.0831978	0.0809467	0.0417093
222.8	0.735559	0.607926	0.756791	0.621575	0.2971	0.235121	0.308315	0.237308	0.124609	0.0819015		0.0831992	0.080576	0.0420617
223	0.73576	0.608144	0.756825	0.621591	0.297563	0.235456	0.308336	0.237314	0.124728	0.0820353		0.0832007	0.0801964	0.0426798
223.2	0.735726	0.608408	0.756858	0.621607	0.297952	0.235547	0.308357	0.23732	0.124939	0.0820295		0.0832021	0.0798768	0.0428561
223.4	0.735577	0.608577	0.756892	0.621623	0.297697	0.23561	0.308379	0.237326	0.125246	0.081866		0.0832035	0.0798444	0.0423842
223.6	0.735941	0.608478	0.756925	0.621638	0.29791	0.235631	0.3084	0.237331	0.125346	0.0818307		0.0832049	0.0798057	0.0424645
223.8	0.736009	0.608197	0.756958	0.621654	0.297928	0.236255	0.308421	0.237337	0.125501	0.0816809		0.0832063	0.0800315	0.0425135
224	0.736089	0.60858	0.756991	0.62167	0.297544	0.236559	0.308442	0.237343	0.12539	0.0812785		0.0832077	0.0800372	0.0421561
224.2	0.73609	0.608779	0.757024	0.621685	0.297484	0.236469	0.308463	0.237348	0.125586	0.0810876		0.0832091	0.0805901	0.041843
224.4	0.736365	0.608409	0.757057	0.621701	0.297369	0.236753	0.308483	0.237354	0.125762	0.0811112		0.0832105	0.0806069	0.0418373
224.6	0.736246	0.608592	0.757089	0.621716	0.297186	0.236829	0.308504	0.23736	0.125714	0.0808577		0.0832119	0.080887	0.0420379
224.8	0.736289	0.608556	0.757122	0.621732	0.296814	0.23674	0.308525	0.237365	0.125392	0.0805871		0.0832132	0.0807858	0.0421532
225	0.736619	0.608008	0.757154	0.621747	0.296707	0.236519	0.308545	0.237371	0.125746	0.0809766		0.0832146	0.0805601	0.0418185
225.2	0.736318	0.608313	0.757186	0.621762	0.296766	0.236106	0.308566	0.237376	0.125883	0.0809296		0.083216	0.0802744	0.0418045
225.4	0.73628	0.608213	0.757219	0.621777	0.296373	0.23571	0.308586	0.237382	0.125877	0.0810069		0.0832173	0.0797092	0.0419825
225.6	0.736224	0.608021	0.757251	0.621793	0.296438	0.236256	0.308607	0.237387	0.125416	0.0812232		0.0832186	0.0795904	0.041917
225.8	0.735995	0.608013	0.757282	0.621808	0.296548	0.236105	0.308627	0.237393	0.125016	0.0815751		0.08322	0.0794749	0.0420409
226	0.736103	0.607937	0.757314	0.621823	0.296597	0.235892	0.308647	0.237398	0.124968	0.0816228		0.0832213	0.079511	0.0420254
226.2	0.736017	0.608047	0.757346	0.621837	0.296672	0.236161	0.308668	0.237404	0.124657	0.0816444		0.0832226	0.0795483	0.0420204
226.4	0.736276	0.608632	0.757377	0.621852	0.296923	0.235469	0.308688	0.237409	0.124378	0.0815841		0.0832239	0.0793488	0.0420361
226.6	0.736888	0.609058	0.757408	0.621867	0.29695	0.235497	0.308708	0.237414	0.124418	0.0820066		0.0832253	0.0792374	0.0422792
226.8	0.737265	0.609493	0.75744	0.621882	0.297177	0.235366	0.308728	0.23742	0.124328	0.081937		0.0832266	0.0787759	0.0424594
227	0.737278	0.609633	0.757471	0.621896	0.297804	0.235105	0.308747	0.237425	0.124141	0.0822756		0.0832278	0.0791164	0.0423755
227.2	0.737597	0.609378	0.757502	0.621911	0.297641	0.234684	0.308767	0.23743	0.123868	0.0824662		0.0832291	0.0789792	0.04197
227.4	0.738174	0.609473	0.757533	0.621925	0.297739	0.234787	0.308787	0.237436	0.12387	0.0824243		0.0832304	0.0792124	0.0419359
227.6	0.738514	0.609386	0.757563	0.62194	0.298315	0.234805	0.308807	0.237441	0.123671	0.0823848		0.0832317	0.0794106	0.0420298
227.8	0.738285	0.609447	0.757594	0.621954	0.298786	0.235258	0.308826	0.237446	0.124249	0.0825455		0.083233	0.0798042	0.0418693
228	0.73825	0.609932	0.757624	0.621968	0.298854	0.235132	0.308846	0.237451	0.124408	0.0826046		0.0832342	0.0799498	0.0414404
228.2	0.737991	0.609537	0.757655	0.621983	0.299075	0.235225	0.308865	0.237456	0.124737	0.0827318		0.0832355	0.0802281	0.0410858
228.4	0.738225	0.60896	0.757685	0.621997	0.298601	0.235944	0.308885	0.237462	0.124953	0.0827572		0.0832367	0.0803332	0.0409976
228.6	0.737879	0.60895	0.757715	0.622011	0.298642	0.236188	0.308904	0.237467	0.12511	0.0825458		0.083238	0.080507	0.0407123
228.8	0.737847	0.609059	0.757745	0.622025	0.298478	0.235872	0.308923	0.237472	0.125379	0.0827926		0.0832392	0.0804824	0.0401646
229	0.737747	0.608401	0.757775	0.622039	0.298815	0.235999	0.308942	0.237477	0.125646	0.0832987		0.0832404	0.0802723	0.0397992
229.2	0.737071	0.608204	0.757804	0.622053	0.298954	0.23596	0.308962	0.237482	0.125508	0.08316		0.0832417	0.0803623	0.0398697
229.4	0.737028	0.607648	0.757834	0.622066	0.298482	0.236159	0.308981	0.237487	0.125228	0.0834173		0.0832429	0.0799861	0.0403386
229.6	0.736885	0.607201	0.757863	0.62208	0.298634	0.236542	0.309	0.237492	0.124836	0.0837205		0.0832441	0.079872	0.0405367
229.8	0.736567	0.607395	0.757893	0.622094	0.29849	0.236199	0.309019	0.237497	0.12488	0.0834759		0.0832453	0.0795316	0.0404883
230	0.73643	0.607573	0.757922	0.622107	0.299107	0.236213	0.309037	0.237502	0.124794	0.0832528		0.0832465	0.0795064	0.0409015
230.2	0.736215	0.608046	0.757951	0.622121	0.299513	0.236119	0.309056	0.237507	0.124742	0.0832433		0.0832477	0.0794153	0.0412157
230.4	0.736569	0.608601	0.75798	0.622135	0.299694	0.235923	0.309075	0.237512	0.124588	0.0829497		0.0832489	0.0796824	0.041262
230.6	0.736925	0.609204	0.758009	0.622148	0.299584	0.235683	0.309094	0.237516	0.124943	0.0831071		0.08325	0.0800819	0.0414713
230.8	0.736732	0.60967	0.758038	0.622161	0.30002	0.23537	0.309112	0.237521	0.124752	0.0829218		0.0832512	0.0800908	0.0417845
231	0.73681	0.609832	0.758066	0.622175	0.299777	0.235408	0.309131	0.237526	0.124969	0.082962		0.0832524	0.080333	0.0419858
231.2	0.737051	0.609696	0.758095	0.622188	0.299662	0.235524	0.309149	0.237531	0.124983	0.0824858		0.0832536	0.0799455	0.0422611
231.4	0.736825	0.610163	0.758123	0.622201	0.29972	0.235831	0.309167	0.237536	0.125205	0.0822678		0.0832547	0.0802923	0.0424052
231.6	0.736817	0.610217	0.758152	0.622214	0.299442	0.235669	0.309186	0.237541	0.125488	0.0822881		0.0832559	0.0806287	0.0421758
231.8	0.737182	0.610092	0.75818	0.622227	0.299149	0.235746	0.309204	0.237545	0.12594	0.0819357		0.083257	0.0807023	0.0419908
232	0.737965	0.60998	0.758208	0.62224	0.299019	0.236041	0.309222	0.23755	0.125751	0.0815483		0.0832581	0.0805411	0.0413487
232.2	0.738074	0.609298	0.758236	0.622253	0.298728	0.236462	0.30924	0.237555	0.125868	0.0814701		0.0832593	0.0805047	0.041096
232.4	0.738391	0.609037	0.758264	0.622266	0.298569	0.236485	0.309258	0.237559	0.126325	0.0817818		0.0832604	0.0806405	0.0410263
232.6	0.738544	0.60893	0.758291	0.622279	0.298789	0.236385	0.309276	0.237564	0.126504	0.0822682		0.0832615	0.0807211	0.0408705
232.8	0.738573	0.608784	0.758319	0.622292	0.298766	0.236304	0.309294	0.237569	0.126536	0.0826076		0.0832626	0.0809448	0.0406125
233	0.738708	0.608471	0.758347	0.622304	0.298914	0.236609	0.309312	0.237573	0.126677	0.0827019		0.0832638	0.0807567	0.0404602
233.2	0.7389	0.608368	0.758374	0.622317	0.29882	0.236502	0.30933	0.237578	0.126602	0.0825972		0.0832649	0.0803945	0.0407044
233.4	0.738884	0.608305	0.758401	0.62233	0.298699	0.236517	0.309348	0.237582	0.126461	0.0829875		0.083266	0.0801206	0.0410361
233.6	0.73898	0.608507	0.758428	0.622342	0.299154	0.236322	0.309365	0.237587	0.126675	0.0829511		0.083267	0.0799346	0.0412144
233.8	0.738842	0.608651	0.758456	0.622355	0.299657	0.23629	0.309383	0.237591	0.126509	0.0833077		0.0832681	0.0799378	0.0416765
234	0.738968	0.608795	0.758483	0.622367	0.30051	0.235879	0.309401	0.237596	0.126622	0.0833624		0.0832692	0.0802458	0.0421979
234.2	0.739041	0.608785	0.758509	0.622379	0.300389	0.235929	0.309418	0.2376	0.126652	0.0832643		0.0832703	0.080654	0.0423688
234.4	0.739069	0.608891	0.758536	0.622392	0.300022	0.235961	0.309436	0.237605	0.126439	0.0828249		0.0832714	0.0809032	0.0422276
234.6	0.739109	0.609307	0.758563	0.622404	0.299968	0.236155	0.309453	0.237609	0.126909	0.0828798		0.0832724	0.0809602	0.0424783
234.8	0.738795	0.609403	0.758589	0.622416	0.300156	0.235851	0.30947	0.237614	0.126655	0.0826618		0.0832735	0.0808773	0.0426337
235	0.738542	0.609526	0.758616	0.622428	0.299985	0.236176	0.309487	0.237618	0.127025	0.0825478		0.0832745	0.0807879	0.0423236
235.2	0.738501	0.609701	0.758642	0.62244	0.299804	0.236244	0.309505	0.237623	0.127042	0.0821763		0.0832756	0.0810137	0.0421946
235.4	0.738637	0.6101	0.758668	0.622452	0.299588	0.236173	0.309522	0.237627	0.126949	0.0820296		0.0832766	0.0809297	0.0416801
235.6	0.738815	0.610171	0.758694	0.622464	0.29961	0.235996	0.309539	0.237631	0.126933	0.0817869		0.0832777	0.080501	0.0416889
235.8	0.739341	0.610381	0.75872	0.622476	0.299265	0.236327	0.309556	0.237636	0.126884	0.080976		0.0832787	0.0801873	0.0411897
236	0.739636	0.61076	0.758746	0.622488	0.299253	0.236854	0.309573	0.23764	0.126877	0.0806982		0.0832797	0.0797073	0.0409743
236.2	0.739093	0.610917	0.758772	0.6225	0.299576	0.23681	0.30959	0.237644	0.127248	0.0809952		0.0832808	0.0795904	0.0411988
236.4	0.739322	0.610974	0.758798	0.622511	0.299532	0.236883	0.309606	0.237648	0.126898	0.081493		0.0832818	0.079631	0.0414334
236.6	0.739569	0.611348	0.758823	0.622523	0.299495	0.237001	0.309623	0.237653	0.126585	0.0813328		0.0832828	0.079708	0.0412418
236.8	0.739677	0.611799	0.758849	0.622535	0.299734	0.237067	0.30964	0.237657	0.126521	0.0810452		0.0832838	0.0792015	0.0409951
237	0.739763	0.61219	0.758874	0.622546	0.300071	0.237248	0.309657	0.237661	0.126661	0.0811048		0.0832848	0.0787726	0.0408471
237.2	0.739982	0.612335	0.758899	0.622558	0.300465	0.237396	0.309673	0.237665	0.126234	0.081297		0.0832858	0.0786445	0.040785
237.4	0.740174	0.612423	0.758924	0.622569	0.300267	0.23748	0.30969	0.237669	0.126371	0.0818667		0.0832868	0.0788306	0.0409696
237.6	0.739976	0.612387	0.758949	0.622581	0.300224	0.237219	0.309706	0.237673	0.126708	0.0819232		0.0832878	0.0787853	0.0413227
237.8	0.739453	0.612114	0.758974	0.622592	0.300181	0.23736	0.309723	0.237678	0.126007	0.0823817		0.0832888	0.079038	0.041668
238	0.739468	0.61213	0.758999	0.622603	0.299972	0.237401	0.309739	0.237682	0.12591	0.0821657		0.0832897	0.0790869	0.0415726
238.2	0.739653	0.611827	0.759024	0.622615	0.299618	0.237844	0.309755	0.237686	0.125713	0.0824087		0.0832907	0.0797442	0.0415618
238.4	0.739626	0.611613	0.759049	0.622626	0.299357	0.237768	0.309771	0.23769	0.125885	0.0823741		0.0832917	0.0799401	0.0412096
238.6	0.739587	0.611433	0.759073	0.622637	0.29948	0.23762	0.309788	0.237694	0.125838	0.0828593		0.0832926	0.0800536	0.0412524
238.8	0.739489	0.611111	0.759098	0.622648	0.299339	0.237211	0.309804	0.237698	0.125743	0.0831567		0.0832936	0.0805894	0.0409401
239	0.73988	0.611014	0.759122	0.622659	0.299555	0.237932	0.30982	0.237702	0.126246	0.0836132		0.0832946	0.080766	0.0409196
239.2	0.740157	0.610631	0.759146	0.62267	0.299578	0.237959	0.309836	0.237706	0.126208	0.0832732		0.0832955	0.0813013	0.0410576
239.4	0.740539	0.610623	0.75917	0.622681	0.299879	0.237951	0.309852	0.23771	0.126303	0.0830709		0.0832964	0.0811331	0.0410413
239.6	0.740368	0.610847	0.759195	0.622692	0.300006	0.238023	0.309868	0.237714	0.126514	0.0826983		0.0832974	0.0810198	0.0412898
239.8	0.740682	0.610921	0.759218	0.622703	0.299955	0.23788	0.309884	0.237718	0.126739	0.0822224		0.0832983	0.0811175	0.04132
240	0.740488	0.610693	0.759242	0.622714	0.300547	0.237786	0.309899	0.237722	0.126918	0.0825507		0.0832992	0.0810895	0.0416859
240.2	0.740652	0.610543	0.759266	0.622724	0.301068	0.237621	0.309915	0.237725	0.12684	0.0826604		0.0833002	0.0814091	0.0416696
240.4	0.741031	0.610557	0.75929	0.622735	0.301332	0.237403	0.309931	0.237729	0.126702	0.0827273		0.0833011	0.0811425	0.041451
240.6	0.741165	0.61076	0.759313	0.622746	0.301823	0.236608	0.309946	0.237733	0.1271	0.0824276		0.083302	0.0810388	0.0416774
240.8	0.741559	0.610952	0.759337	0.622756	0.301986	0.236309	0.309962	0.237737	0.127428	0.0825036		0.0833029	0.0805916	0.0414576
241	0.741573	0.610943	0.75936	0.622767	0.301998	0.236411	0.309977	0.237741	0.127323	0.082301		0.0833038	0.0805745	0.041439
241.2	0.74151	0.610955	0.759383	0.622777	0.301971	0.236225	0.309993	0.237745	0.127167	0.0822438		0.0833047	0.080496	0.0415651
241.4	0.741516	0.611046	0.759407	0.622788	0.301602	0.235997	0.310008	0.237748	0.127426	0.0820681		0.0833056	0.0801009	0.0419073
241.6	0.741103	0.611016	0.75943	0.622798	0.301325	0.235683	0.310024	0.237752	0.127126	0.081933		0.0833065	0.0795109	0.0421415
241.8	0.741114	0.611344	0.759453	0.622808	0.301158	0.235935	0.310039	0.237756	0.126158	0.0817526		0.0833074	0.0793064	0.0421837
242	0.741234	0.611485	0.759476	0.622819	0.30097	0.235807	0.310054	0.23776	0.126168	0.0819158		0.0833083	0.0792122	0.0423418
242.2	0.741562	0.611478	0.759499	0.622829	0.300745	0.235655	0.310069	0.237763	0.125974	0.0820765		0.0833092	0.079741	0.0423485
242.4	0.741476	0.611763	0.759521	0.622839	0.300466	0.235212	0.310084	0.237767	0.125521	0.082008		0.08331	0.0795833	0.0418471
242.6	0.741396	0.61198	0.759544	0.622849	0.300102	0.235055	0.310099	0.237771	0.125337	0.0824913		0.0833109	0.0796172	0.0416615
242.8	0.741797	0.612035	0.759566	0.622859	0.299739	0.23538	0.310114	0.237774	0.125287	0.082442		0.0833118	0.0799303	0.041541
243	0.741856	0.612401	0.759589	0.622869	0.300036	0.235407	0.310129	0.237778	0.12567	0.0827275		0.0833126	0.079944	0.0416948
243.2	0.741858	0.612205	0.759611	0.622879	0.299798	0.235228	0.310144	0.237782	0.125464	0.0824563		0.0833135	0.0800478	0.0417564
243.4	0.742093	0.612754	0.759634	0.622889	0.299874	0.235234	0.310159	0.237785	0.125354	0.0823551		0.0833143	0.0799955	0.041683
243.6	0.741533	0.613105	0.759656	0.622899	0.299641	0.235221	0.310174	0.237789	0.125197	0.0821747		0.0833152	0.0795683	0.0413838
243.8	0.741389	0.613111	0.759678	0.622909	0.299757	0.235099	0.310189	0.237792	0.12516	0.0820034		0.083316	0.0794588	0.0417119
244	0.741262	0.613039	0.7597	0.622919	0.299887	0.235458	0.310203	0.237796	0.125596	0.0822274		0.0833169	0.0793563	0.0419188
244.2	0.741587	0.6129	0.759722	0.622929	0.299802	0.235894	0.310218	0.237799	0.125809	0.0821296		0.0833177	0.0790635	0.0415109
244.4	0.741587	0.613051	0.759744	0.622938	0.300193	0.23575	0.310233	0.237803	0.125909	0.0820493		0.0833185	0.0782347	0.0416189
244.6	0.741456	0.613059	0.759765	0.622948	0.299938	0.235673	0.310247	0.237806	0.126096	0.0816005		0.0833193	0.0783153	0.0416363
244.8	0.741698	0.613004	0.759787	0.622958	0.299384	0.236076	0.310262	0.23781	0.126268	0.081443		0.0833202	0.0781328	0.0414542
245	0.742007	0.612798	0.759808	0.622967	0.299719	0.236686	0.310276	0.237813	0.126501	0.0812877		0.083321	0.0777661	0.041966
245.2	0.742204	0.612975	0.75983	0.622977	0.300204	0.236835	0.310291	0.237817	0.126453	0.0812784		0.0833218	0.0777738	0.0421083
245.4	0.742348	0.612836	0.759851	0.622986	0.300263	0.237015	0.310305	0.23782	0.125815	0.0813671		0.0833226	0.077679	0.0419208
245.6	0.742784	0.612606	0.759873	0.622996	0.300242	0.236762	0.310319	0.237824	0.125329	0.0813592		0.0833234	0.0780635	0.0417445
245.8	0.742816	0.612435	0.759894	0.623005	0.300346	0.236721	0.310333	0.237827	0.125067	0.0809388		0.0833242	0.07861	0.0417401
246	0.743038	0.612097	0.759915	0.623015	0.300638	0.236951	0.310348	0.237831	0.125304	0.0811243		0.083325	0.079301	0.0415954
246.2	0.743462	0.612128	0.759936	0.623024	0.300669	0.23677	0.310362	0.237834	0.12532	0.0810342		0.0833258	0.0794535	0.0412235
246.4	0.743542	0.612248	0.759957	0.623033	0.30089	0.236538	0.310376	0.237837	0.125713	0.0814353		0.0833266	0.0797456	0.0408552
246.6	0.743569	0.611491	0.759978	0.623043	0.30098	0.236632	0.31039	0.237841	0.125871	0.0816782		0.0833274	0.0804376	0.040817
246.8	0.744058	0.611397	0.759999	0.623052	0.301034	0.236595	0.310404	0.237844	0.125803	0.0813876		0.0833281	0.0807871	0.0408329
247	0.74425	0.611474	0.760019	0.623061	0.301375	0.236007	0.310418	0.237847	0.126205	0.0815018		0.0833289	0.0811497	0.0409043
247.2	0.744596	0.611327	0.76004	0.62307	0.301224	0.235881	0.310432	0.237851	0.126372	0.0813187		0.0833297	0.0814545	0.0405401
247.4	0.744745	0.611629	0.760061	0.623079	0.301319	0.235452	0.310445	0.237854	0.126389	0.081394		0.0833305	0.0816023	0.0403854
247.6	0.74442	0.611508	0.760081	0.623088	0.30096	0.235206	0.310459	0.237857	0.126511	0.0813253		0.0833312	0.0814593	0.0406149
247.8	0.7445	0.611143	0.760101	0.623097	0.301051	0.235165	0.310473	0.23786	0.127006	0.0814017		0.083332	0.0813202	0.041304
248	0.744695	0.61104	0.760122	0.623106	0.300983	0.235358	0.310487	0.237864	0.127584	0.0816645		0.0833327	0.0813876	0.0409102
248.2	0.744629	0.610918	0.760142	0.623115	0.300873	0.235472	0.3105	0.237867	0.127113	0.0817728		0.0833335	0.0806839	0.0409273
248.4	0.744244	0.611487	0.760162	0.623124	0.301443	0.235032	0.310514	0.23787	0.127112	0.0817162		0.0833343	0.0800918	0.0415928
248.6	0.743994	0.61193	0.760182	0.623133	0.301301	0.235192	0.310527	0.237873	0.127614	0.0814721		0.083335	0.080071	0.0413956
248.8	0.744333	0.612169	0.760202	0.623141	0.301786	0.235223	0.310541	0.237876	0.127741	0.0819178		0.0833357	0.0799258	0.0418844
249	0.744838	0.61197	0.760222	0.62315	0.302349	0.235377	0.310554	0.237879	0.127876	0.0816821		0.0833365	0.0797108	0.0420216
249.2	0.744942	0.612462	0.760242	0.623159	0.302696	0.23564	0.310568	0.237883	0.127668	0.0813642		0.0833372	0.0800404	0.0420629
249.4	0.744928	0.612439	0.760261	0.623168	0.302987	0.235598	0.310581	0.237886	0.127015	0.0808468		0.0833379	0.0803032	0.0420184
249.6	0.745007	0.612647	0.760281	0.623176	0.30347	0.235703	0.310595	0.237889	0.127167	0.0802263		0.0833387	0.0802803	0.0420193
249.8	0.744761	0.612354	0.760301	0.623185	0.303663	0.236207	0.310608	0.237892	0.127189	0.0797111		0.0833394	0.0800569	0.0422327
250	0.744722	0.612527	0.76032	0.623193	0.304103	0.236376	0.310621	0.237895	0.127379	0.0797929		0.0833401	0.0800247	0.0419929
250.2	0.744794	0.612362	0.760339	0.623202	0.303812	0.236058	0.310634	0.237898	0.127485	0.0796965		0.0833408	0.0798098	0.0419929
250.4	0.744828	0.612485	0.760359	0.62321	0.304155	0.23661	0.310647	0.237901	0.127449	0.0796638		0.0833415	0.0800441	0.0418209
250.6	0.744957	0.612167	0.760378	0.623219	0.304145	0.236596	0.31066	0.237904	0.127524	0.0793168		0.0833422	0.0802257	0.0417886
250.8	0.745124	0.612462	0.760397	0.623227	0.303885	0.236449	0.310673	0.237907	0.128004	0.0792927		0.0833429	0.0802146	0.0417337
251	0.744911	0.61259	0.760416	0.623235	0.303757	0.236139	0.310686	0.23791	0.128375	0.0794065		0.0833436	0.080538	0.0415396
251.2	0.745311	0.61286	0.760435	0.623244	0.303706	0.235793	0.310699	0.237913	0.128724	0.0798897		0.0833443	0.0807347	0.0414734
251.4	0.745301	0.612796	0.760454	0.623252	0.303467	0.235699	0.310712	0.237916	0.128586	0.0802345		0.083345	0.0809625	0.0415872
251.6	0.745189	0.612666	0.760473	0.62326	0.303178	0.235891	0.310725	0.237919	0.129038	0.0803632		0.0833457	0.0813242	0.0417753
251.8	0.745288	0.61247	0.760492	0.623268	0.302955	0.236093	0.310738	0.237922	0.129231	0.0812463		0.0833464	0.0811836	0.0416173
252	0.745361	0.612424	0.76051	0.623277	0.302999	0.235999	0.310751	0.237925	0.128789	0.0816851		0.0833471	0.081305	0.0415966
252.2	0.745023	0.612292	0.760529	0.623285	0.303039	0.235722	0.310763	0.237928	0.128564	0.0826101		0.0833478	0.0807878	0.0422191
252.4	0.745081	0.612512	0.760548	0.623293	0.30371	0.235604	0.310776	0.237931	0.128669	0.0829181		0.0833485	0.0807503	0.042356
252.6	0.745515	0.612951	0.760566	0.623301	0.30347	0.235926	0.310789	0.237934	0.12856	0.0831478		0.0833491	0.0807101	0.0420629
252.8	0.745711	0.612901	0.760585	0.623309	0.303967	0.23597	0.310801	0.237937	0.128259	0.0833642		0.0833498	0.0810146	0.0421132
253	0.746004	0.612666	0.760603	0.623317	0.304012	0.236357	0.310814	0.23794	0.128357	0.0829947		0.0833505	0.0809397	0.0422378
253.2	0.745857	0.613191	0.760621	0.623325	0.30409	0.236629	0.310826	0.237942	0.128077	0.0828703		0.0833511	0.080848	0.0425859
253.4	0.745444	0.613149	0.760639	0.623333	0.304123	0.236754	0.310839	0.237945	0.127285	0.0824381		0.0833518	0.0809115	0.042479
253.6	0.745232	0.613321	0.760657	0.62334	0.304653	0.237144	0.310851	0.237948	0.127112	0.082318		0.0833524	0.0801724	0.0421588
253.8	0.745314	0.613254	0.760675	0.623348	0.304528	0.237261	0.310863	0.237951	0.126462	0.0820531		0.0833531	0.0803393	0.0418849
254	0.745032	0.613531	0.760693	0.623356	0.304633	0.236504	0.310876	0.237954	0.126252	0.0818756		0.0833537	0.080408	0.0418688
254.2	0.744991	0.613953	0.760711	0.623364	0.304577	0.236608	0.310888	0.237957	0.126037	0.0817412		0.0833544	0.0805848	0.0422685
254.4	0.745319	0.614326	0.760729	0.623371	0.305017	0.237214	0.3109	0.237959	0.126001	0.081707		0.083355	0.080264	0.0420957
254.6	0.745533	0.614346	0.760747	0.623379	0.304806	0.236747	0.310912	0.237962	0.126001	0.081544		0.0833557	0.0801549	0.0421773
254.8	0.745466	0.614908	0.760764	0.623387	0.304804	0.236778	0.310924	0.237965	0.126053	0.0816191		0.0833563	0.08035	0.0425353
255	0.746071	0.615565	0.760782	0.623394	0.304999	0.236417	0.310937	0.237968	0.126004	0.0815742		0.0833569	0.0804661	0.0428415
255.2	0.746957	0.61596	0.7608	0.623402	0.305298	0.236283	0.310949	0.23797	0.125723	0.0818573		0.0833576	0.0804737	0.0431465
255.4	0.747046	0.615962	0.760817	0.623409	0.30513	0.236439	0.310961	0.237973	0.126053	0.0818692		0.0833582	0.0804544	0.043247
255.6	0.746818	0.615954	0.760834	0.623417	0.304864	0.236504	0.310973	0.237976	0.126415	0.0818375		0.0833588	0.0808192	0.043425
255.8	0.747191	0.615743	0.760852	0.623424	0.304574	0.23665	0.310984	0.237978	0.126428	0.0822739		0.0833594	0.0806704	0.0437021
256	0.747171	0.615502	0.760869	0.623432	0.304778	0.23643	0.310996	0.237981	0.126384	0.082485		0.0833601	0.0806497	0.0440952
256.2	0.747112	0.615455	0.760886	0.623439	0.304676	0.236594	0.311008	0.237984	0.126737	0.0828295		0.0833607	0.0802174	0.0442548
256.4	0.747274	0.615817	0.760903	0.623447	0.305207	0.236919	0.31102	0.237986	0.126681	0.0826143		0.0833613	0.0801567	0.0440022
256.6	0.74726	0.615873	0.76092	0.623454	0.304918	0.236784	0.311032	0.237989	0.126978	0.0827547		0.0833619	0.0800937	0.0438306
256.8	0.746809	0.615825	0.760937	0.623461	0.30501	0.237162	0.311043	0.237992	0.12782	0.0826557		0.0833625	0.080335	0.043888
257	0.746577	0.615856	0.760954	0.623468	0.304872	0.237743	0.311055	0.237994	0.128073	0.0826864		0.0833631	0.0802362	0.0436377
257.2	0.746043	0.615756	0.760971	0.623476	0.304345	0.237942	0.311067	0.237997	0.128417	0.0826503		0.0833637	0.0800872	0.0432008
257.4	0.745785	0.615663	0.760988	0.623483	0.304426	0.238075	0.311078	0.237999	0.128508	0.0826646		0.0833643	0.0801416	0.0423126
257.6	0.745746	0.61559	0.761004	0.62349	0.304752	0.238312	0.31109	0.238002	0.128709	0.0832241		0.0833649	0.0799265	0.0418279
257.8	0.745358	0.615543	0.761021	0.623497	0.304273	0.237855	0.311101	0.238005	0.12887	0.082879		0.0833655	0.080506	0.0416334
258	0.745102	0.615602	0.761038	0.623504	0.304107	0.23728	0.311113	0.238007	0.129332	0.0827625		0.0833661	0.080209	0.0420421
258.2	0.745526	0.615718	0.761054	0.623511	0.304211	0.237734	0.311124	0.23801	0.129381	0.0825713		0.0833666	0.0805789	0.0417213
258.4	0.745786	0.61589	0.761071	0.623518	0.304399	0.237502	0.311136	0.238012	0.12988	0.0825467		0.0833672	0.0801432	0.0410117
258.6	0.746096	0.616013	0.761087	0.623525	0.304202	0.237339	0.311147	0.238015	0.129711	0.0823989		0.0833678	0.0802454	0.0410316
258.8	0.746135	0.616501	0.761103	0.623532	0.304681	0.236879	0.311158	0.238017	0.129688	0.0825118		0.0833684	0.0805597	0.041227
259	0.746937	0.616624	0.761119	0.623539	0.304802	0.236297	0.31117	0.23802	0.129787	0.0828445		0.0833689	0.0804014	0.0411794
259.2	0.747027	0.616533	0.761136	0.623546	0.304863	0.236266	0.311181	0.238022	0.129662	0.0830264		0.0833695	0.0803536	0.041486
259.4	0.747075	0.616753	0.761152	0.623553	0.304886	0.23626	0.311192	0.238025	0.130061	0.0828222		0.0833701	0.0803768	0.0416187
259.6	0.746881	0.617037	0.761168	0.62356	0.304748	0.23622	0.311203	0.238027	0.1298	0.0824062		0.0833706	0.0809779	0.0416089
259.8	0.747324	0.617265	0.761184	0.623566	0.304478	0.236216	0.311214	0.23803	0.129565	0.0822739		0.0833712	0.0806463	0.0420593
260	0.747213	0.617337	0.7612	0.623573	0.304601	0.236	0.311225	0.238032	0.129488	0.0822529		0.0833718	0.0802563	0.0424756
260.2	0.747237	0.617695	0.761215	0.62358	0.304944	0.235999	0.311236	0.238034	0.129371	0.0820851		0.0833723	0.079859	0.0425982
260.4	0.747262	0.61795	0.761231	0.623587	0.304994	0.235921	0.311247	0.238037	0.129357	0.0815077		0.0833729	0.0799001	0.0423887
260.6	0.747225	0.617846	0.761247	0.623593	0.304599	0.235829	0.311258	0.238039	0.129513	0.0817021		0.0833734	0.0797282	0.0426275
260.8	0.747096	0.617698	0.761263	0.6236	0.304556	0.23624	0.311269	0.238042	0.129835	0.0817324		0.083374	0.0799323	0.0430328
261	0.747096	0.617505	0.761278	0.623607	0.30452	0.236419	0.31128	0.238044	0.129608	0.0819633		0.0833745	0.080015	0.0429048
261.2	0.747147	0.617052	0.761294	0.623613	0.304222	0.236641	0.311291	0.238046	0.129538	0.0819132		0.083375	0.0802415	0.0430054
261.4	0.746952	0.616886	0.761309	0.62362	0.304157	0.236979	0.311302	0.238049	0.129525	0.0820761		0.0833756	0.0805842	0.0427804
261.6	0.746896	0.616518	0.761324	0.623626	0.303755	0.237282	0.311312	0.238051	0.129336	0.0820902		0.0833761	0.081073	0.0428778
261.8	0.746799	0.61647	0.76134	0.623633	0.303741	0.237594	0.311323	0.238053	0.1297	0.0815668		0.0833766	0.0811665	0.042881
262	0.746574	0.616492	0.761355	0.623639	0.30406	0.23788	0.311334	0.238056	0.129993	0.0817139		0.0833772	0.0811855	0.0428874
262.2	0.746916	0.616331	0.76137	0.623646	0.30454	0.238115	0.311344	0.238058	0.130158	0.0820425		0.0833777	0.0815313	0.0425315
262.4	0.74702	0.61659	0.761385	0.623652	0.304611	0.237851	0.311355	0.23806	0.130332	0.0821829		0.0833782	0.0813236	0.0421611
262.6	0.747101	0.616155	0.7614	0.623658	0.304623	0.237901	0.311366	0.238063	0.130218	0.0823601		0.0833787	0.0814707	0.0420833
262.8	0.746626	0.616087	0.761416	0.623665	0.305101	0.237557	0.311376	0.238065	0.130097	0.0825253		0.0833793	0.0814773	0.0421158
263	0.746895	0.616069	0.76143	0.623671	0.305094	0.237453	0.311387	0.238067	0.130271	0.082914		0.0833798	0.0812327	0.0423742
263.2	0.746981	0.616325	0.761445	0.623677	0.30541	0.237311	0.311397	0.238069	0.129754	0.0826053		0.0833803	0.0808341	0.0422926
263.4	0.747244	0.6165	0.76146	0.623683	0.305612	0.237196	0.311407	0.238072	0.129324	0.0824933		0.0833808	0.0807026	0.0420684
263.6	0.747232	0.616157	0.761475	0.62369	0.305727	0.236928	0.311418	0.238074	0.129197	0.0820813		0.0833813	0.0803102	0.0419809
263.8	0.747114	0.616052	0.76149	0.623696	0.305798	0.236938	0.311428	0.238076	0.128818	0.0822871		0.0833818	0.0796205	0.0422793
264	0.747298	0.616037	0.761504	0.623702	0.305699	0.236502	0.311438	0.238078	0.128803	0.0823227		0.0833823	0.078701	0.0421354
264.2	0.747551	0.615957	0.761519	0.623708	0.30582	0.236034	0.311449	0.238081	0.128453	0.0822495		0.0833828	0.0782466	0.0418828
264.4	0.747788	0.615722	0.761533	0.623714	0.305478	0.235667	0.311459	0.238083	0.128558	0.0818489		0.0833833	0.0781295	0.0417834
264.6	0.747691	0.615344	0.761548	0.62372	0.305498	0.235676	0.311469	0.238085	0.128249	0.082075		0.0833838	0.0782569	0.0418973
264.8	0.748057	0.614984	0.761562	0.623726	0.305468	0.235496	0.311479	0.238087	0.128342	0.0819778		0.0833843	0.0782784	0.0422181
265	0.74828	0.615289	0.761577	0.623732	0.30542	0.235711	0.311489	0.238089	0.128196	0.0818412		0.0833848	0.0787333	0.0419467
265.2	0.748339	0.615179	0.761591	0.623738	0.305243	0.236062	0.3115	0.238091	0.128078	0.0813969		0.0833853	0.0787888	0.0420165
265.4	0.74828	0.615807	0.761605	0.623744	0.304806	0.236031	0.31151	0.238094	0.128348	0.0815834		0.0833858	0.0790635	0.0421923
265.6	0.74831	0.615986	0.761619	0.62375	0.305041	0.236159	0.31152	0.238096	0.128515	0.0813108		0.0833863	0.0795929	0.0422017
265.8	0.74849	0.616501	0.761634	0.623756	0.305844	0.236384	0.31153	0.238098	0.128797	0.0813037		0.0833867	0.079681	0.0424642
266	0.748506	0.616921	0.761648	0.623762	0.305931	0.236262	0.31154	0.2381	0.129084	0.0811104		0.0833872	0.0799618	0.0426735
266.2	0.749015	0.617068	0.761662	0.623768	0.305928	0.236312	0.311549	0.238102	0.129388	0.0809387		0.0833877	0.0803328	0.042658
266.4	0.749127	0.617432	0.761676	0.623774	0.3055	0.236143	0.311559	0.238104	0.129529	0.0806007		0.0833882	0.0808083	0.0424948
266.6	0.748904	0.617475	0.76169	0.623779	0.305228	0.236011	0.311569	0.238106	0.129871	0.0804391		0.0833886	0.0809452	0.0430385
266.8	0.748862	0.617724	0.761703	0.623785	0.305646	0.236053	0.311579	0.238108	0.129594	0.0802798		0.0833891	0.081224	0.0429785
267	0.74912	0.617581	0.761717	0.623791	0.305405	0.236007	0.311589	0.23811	0.1294	0.0801538		0.0833896	0.081044	0.0429537
267.2	0.749248	0.61785	0.761731	0.623797	0.305358	0.236175	0.311598	0.238112	0.128829	0.0801962		0.08339	0.0809067	0.042714
267.4	0.749092	0.617846	0.761745	0.623802	0.305412	0.236498	0.311608	0.238115	0.128669	0.0803769		0.0833905	0.0807753	0.04286
267.6	0.749122	0.617832	0.761758	0.623808	0.30535	0.23696	0.311618	0.238117	0.128612	0.0803166		0.083391	0.0805673	0.0424256
267.8	0.749172	0.618155	0.761772	0.623814	0.305287	0.237326	0.311627	0.238119	0.128673	0.0807213		0.0833914	0.080016	0.0424438
268	0.749513	0.618241	0.761785	0.623819	0.304542	0.237161	0.311637	0.238121	0.128677	0.0807176		0.0833919	0.0795	0.0416737
268.2	0.7499	0.617863	0.761799	0.623825	0.304676	0.237314	0.311647	0.238123	0.128463	0.0810226		0.0833923	0.0795985	0.041567
268.4	0.749956	0.617486	0.761812	0.62383	0.305005	0.237835	0.311656	0.238125	0.128386	0.0812856		0.0833928	0.0795664	0.0413158
268.6	0.750053	0.617068	0.761826	0.623836	0.305032	0.238006	0.311666	0.238127	0.128469	0.081495		0.0833932	0.0792633	0.0407623
268.8	0.750594	0.617044	0.761839	0.623841	0.305144	0.23811	0.311675	0.238129	0.1289	0.0818557		0.0833937	0.0788773	0.04081
269	0.750877	0.617043	0.761852	0.623847	0.305256	0.237968	0.311685	0.238131	0.128855	0.0818693		0.0833941	0.0785254	0.040182
269.2	0.751341	0.616611	0.761865	0.623852	0.305468	0.237741	0.311694	0.238132	0.128749	0.0817789		0.0833945	0.0778639	0.0402343
269.4	0.751462	0.616796	0.761878	0.623858	0.305921	0.237941	0.311703	0.238134	0.129022	0.0820584		0.083395	0.0780617	0.0402072
269.6	0.751378	0.616585	0.761892	0.623863	0.306931	0.238207	0.311713	0.238136	0.129044	0.0817112		0.0833954	0.0783847	0.0400719
269.8	0.751573	0.616648	0.761905	0.623869	0.307319	0.238567	0.311722	0.238138	0.128659	0.081741		0.0833958	0.078364	0.0405728
270	0.751482	0.616985	0.761918	0.623874	0.307189	0.23873	0.311731	0.23814	0.128737	0.081817		0.0833963	0.0786975	0.0405979
270.2	0.751666	0.617145	0.76193	0.623879	0.307279	0.239031	0.31174	0.238142	0.128732	0.081842		0.0833967	0.0791516	0.0408862
270.4	0.751849	0.617277	0.761943	0.623885	0.307008	0.238747	0.31175	0.238144	0.12848	0.0817512		0.0833971	0.0792005	0.0416233
270.6	0.751984	0.617449	0.761956	0.62389	0.307195	0.238851	0.311759	0.238146	0.128351	0.0814956		0.0833976	0.079774	0.0422189
270.8	0.752037	0.617308	0.761969	0.623895	0.307388	0.238936	0.311768	0.238148	0.128232	0.0812207		0.083398	0.0803444	0.0416887
271	0.752176	0.617203	0.761982	0.6239	0.306899	0.23911	0.311777	0.23815	0.127994	0.0810379		0.0833984	0.0805027	0.0417672
271.2	0.752167	0.617699	0.761994	0.623906	0.306346	0.239318	0.311786	0.238152	0.12791	0.0810652		0.0833988	0.0811824	0.0416366
271.4	0.752427	0.617967	0.762007	0.623911	0.306149	0.239315	0.311795	0.238153	0.12842	0.0807354		0.0833992	0.0814441	0.0418922
271.6	0.75297	0.617805	0.762019	0.623916	0.30544	0.239638	0.311804	0.238155	0.12838	0.0808257		0.0833996	0.0819018	0.0417822
271.8	0.753133	0.617955	0.762032	0.623921	0.305056	0.239612	0.311813	0.238157	0.128806	0.0807254		0.0834001	0.0823387	0.042063
272	0.753329	0.617716	0.762044	0.623926	0.304532	0.239404	0.311822	0.238159	0.128737	0.0808362		0.0834005	0.0827697	0.0419524
272.2	0.753213	0.617311	0.762057	0.623931	0.30478	0.239073	0.311831	0.238161	0.128564	0.0811284		0.0834009	0.0830636	0.0424029
272.4	0.752836	0.617116	0.762069	0.623936	0.304853	0.238948	0.31184	0.238163	0.128852	0.0810661		0.0834013	0.083509	0.0423262
272.6	0.753037	0.617149	0.762081	0.623941	0.304422	0.238444	0.311849	0.238164	0.129404	0.0808963		0.0834017	0.0833401	0.0422014
272.8	0.753047	0.617059	0.762094	0.623946	0.304482	0.238049	0.311857	0.238166	0.12965	0.0811323		0.0834021	0.08324	0.0425489
273	0.753083	0.616952	0.762106	0.623951	0.304573	0.237623	0.311866	0.238168	0.129425	0.080997		0.0834025	0.0828726	0.0425607
273.2	0.752844	0.616898	0.762118	0.623956	0.304923	0.237703	0.311875	0.23817	0.129383	0.0812787		0.0834029	0.082957	0.0425587
273.4	0.752258	0.61747	0.76213	0.623961	0.305052	0.238045	0.311884	0.238172	0.129691	0.0814126		0.0834033	0.0833533	0.0428297
273.6	0.751857	0.618037	0.762142	0.623966	0.305031	0.238091	0.311892	0.238173	0.129485	0.081683		0.0834037	0.0835142	0.0429651
273.8	0.751645	0.618172	0.762154	0.623971	0.304995	0.238212	0.311901	0.238175	0.129469	0.0817749		0.0834041	0.0831986	0.0432917
274	0.751919	0.618906	0.762166	0.623976	0.30524	0.238232	0.31191	0.238177	0.129485	0.0821246		0.0834045	0.0831155	0.0430842
274.2	0.751809	0.618875	0.762178	0.623981	0.305486	0.238209	0.311918	0.238179	0.129798	0.0820402		0.0834048	0.0831484	0.0433928
274.4	0.751789	0.618699	0.76219	0.623986	0.30584	0.237771	0.311927	0.23818	0.12991	0.0821764		0.0834052	0.0828884	0.0434322
274.6	0.752007	0.618542	0.762202	0.62399	0.305963	0.237948	0.311935	0.238182	0.129949	0.082218		0.0834056	0.0833713	0.0430319
274.8	0.751877	0.61842	0.762214	0.623995	0.305699	0.238136	0.311944	0.238184	0.130271	0.082168		0.083406	0.0830063	0.0425277
275	0.752092	0.618225	0.762225	0.624	0.305383	0.23831	0.311952	0.238185	0.130627	0.0823768		0.0834064	0.0825753	0.0424313
275.2	0.752388	0.617955	0.762237	0.624005	0.304909	0.238333	0.311961	0.238187	0.131151	0.0824377		0.0834068	0.082462	0.0422303
275.4	0.753151	0.618362	0.762249	0.624009	0.305004	0.238212	0.311969	0.238189	0.131672	0.0825559		0.0834071	0.0822357	0.0420492
275.6	0.753379	0.618384	0.76226	0.624014	0.304963	0.238505	0.311978	0.238191	0.131896	0.0826398		0.0834075	0.0819129	0.0417572
275.8	0.753275	0.618809	0.762272	0.624019	0.305034	0.238331	0.311986	0.238192	0.132159	0.0825367		0.0834079	0.0816064	0.0415643
276	0.753436	0.618576	0.762283	0.624023	0.304966	0.237884	0.311994	0.238194	0.132503	0.0825936		0.0834082	0.0810882	0.0415264
276.2	0.753492	0.618645	0.762295	0.624028	0.304787	0.237694	0.312003	0.238196	0.132382	0.0824882		0.0834086	0.0808971	0.0414441
276.4	0.753826	0.618801	0.762306	0.624033	0.304468	0.237897	0.312011	0.238197	0.132397	0.0821151		0.083409	0.0810085	0.0411574
276.6	0.753813	0.618967	0.762317	0.624037	0.304376	0.238143	0.312019	0.238199	0.132322	0.0823161		0.0834093	0.0805773	0.0412667
276.8	0.754049	0.61921	0.762329	0.624042	0.304515	0.238289	0.312027	0.2382	0.132381	0.0823707		0.0834097	0.0806796	0.0416805
277	0.753789	0.619792	0.76234	0.624046	0.304365	0.238633	0.312036	0.238202	0.132686	0.0826493		0.0834101	0.0807045	0.0420497
277.2	0.753441	0.620414	0.762351	0.624051	0.304321	0.238567	0.312044	0.238204	0.132815	0.0827156		0.0834104	0.0806676	0.0418248
277.4	0.753498	0.620838	0.762362	0.624055	0.303984	0.238457	0.312052	0.238205	0.13299	0.0825911		0.0834108	0.0805197	0.0419949
277.6	0.753172	0.621013	0.762374	0.62406	0.304326	0.238542	0.31206	0.238207	0.132864	0.0830218		0.0834111	0.0803821	0.0417497
277.8	0.7529	0.620813	0.762385	0.624064	0.304659	0.238479	0.312068	0.238209	0.132598	0.0828455		0.0834115	0.0800585	0.041798
278	0.752936	0.620761	0.762396	0.624069	0.305079	0.238471	0.312076	0.23821	0.13247	0.0831325		0.0834118	0.0798478	0.0417045
278.2	0.752188	0.620239	0.762407	0.624073	0.305284	0.23836	0.312084	0.238212	0.132328	0.0833551		0.0834122	0.0801049	0.0418028
278.4	0.752104	0.62	0.762418	0.624078	0.305362	0.238427	0.312092	0.238213	0.131435	0.0837091		0.0834125	0.0803027	0.041588
278.6	0.752179	0.620005	0.762428	0.624082	0.305247	0.239002	0.3121	0.238215	0.130858	0.0838499		0.0834129	0.0805099	0.041342
278.8	0.751715	0.620163	0.762439	0.624086	0.305408	0.238924	0.312108	0.238216	0.130705	0.0839237		0.0834132	0.0802856	0.0411322
279	0.751738	0.619974	0.76245	0.624091	0.305581	0.238596	0.312116	0.238218	0.130531	0.0840144		0.0834136	0.0799524	0.041243
279.2	0.752133	0.620086	0.762461	0.624095	0.305865	0.238515	0.312124	0.23822	0.130136	0.0839678		0.0834139	0.0802634	0.041135
279.4	0.752457	0.620534	0.762472	0.624099	0.306071	0.238574	0.312131	0.238221	0.129502	0.0839991		0.0834143	0.0800902	0.0407003
279.6	0.752341	0.620458	0.762482	0.624104	0.306353	0.238553	0.312139	0.238223	0.129471	0.0837903		0.0834146	0.0798197	0.0409108
279.8	0.752375	0.620438	0.762493	0.624108	0.30594	0.238188	0.312147	0.238224	0.129109	0.0835902		0.0834149	0.079741	0.041073
280	0.752984	0.620646	0.762503	0.624112	0.305676	0.238074	0.312155	0.238226	0.129009	0.0832928		0.0834153	0.0800962	0.0411308
280.2	0.753575	0.620672	0.762514	0.624116	0.305525	0.238241	0.312163	0.238227	0.128418	0.0834422		0.0834156	0.0802406	0.0411504
280.4	0.753539	0.620746	0.762525	0.62412	0.305536	0.238299	0.31217	0.238229	0.128224	0.0831526		0.0834159	0.0804658	0.0413475
280.6	0.753419	0.620658	0.762535	0.624125	0.30556	0.238664	0.312178	0.23823	0.128318	0.0831613		0.0834163	0.0806563	0.0418445
280.8	0.753652	0.620776	0.762545	0.624129	0.30533	0.238653	0.312186	0.238232	0.1286	0.0831087		0.0834166	0.0807638	0.0419882
281	0.753424	0.621105	0.762556	0.624133	0.305286	0.238716	0.312193	0.238233	0.129096	0.0831183		0.0834169	0.0805377	0.042356
281.2	0.753485	0.620953	0.762566	0.624137	0.305536	0.238727	0.312201	0.238235	0.129136	0.0824233		0.0834172	0.0803649	0.0421829
281.4	0.753679	0.620495	0.762576	0.624141	0.305429	0.238865	0.312208	0.238236	0.129204	0.0821464		0.0834176	0.0804263	0.0420148
281.6	0.753232	0.620227	0.762587	0.624145	0.305656	0.239163	0.312216	0.238238	0.129296	0.081907		0.0834179	0.0805417	0.0417465
281.8	0.752917	0.619728	0.762597	0.624149	0.305628	0.239641	0.312223	0.238239	0.129265	0.0815734		0.0834182	0.0803855	0.0418277
282	0.753066	0.619641	0.762607	0.624153	0.305906	0.240014	0.312231	0.23824	0.129917	0.0815342		0.0834185	0.0807851	0.0413809
282.2	0.752985	0.619518	0.762617	0.624157	0.305784	0.240043	0.312238	0.238242	0.129818	0.0817901		0.0834188	0.0812402	0.0406667
282.4	0.753091	0.619292	0.762627	0.624161	0.305671	0.240198	0.312246	0.238243	0.129607	0.081907		0.0834191	0.0813979	0.0400641
282.6	0.753204	0.619336	0.762637	0.624165	0.305647	0.24046	0.312253	0.238245	0.129586	0.0815483		0.0834195	0.0813625	0.039621
282.8	0.753055	0.619407	0.762647	0.624169	0.305803	0.239997	0.312261	0.238246	0.129657	0.0812651		0.0834198	0.0811138	0.0395331
283	0.753073	0.619299	0.762657	0.624173	0.305542	0.239969	0.312268	0.238248	0.129594	0.0810956		0.0834201	0.0813114	0.0394413
283.2	0.753433	0.619342	0.762667	0.624177	0.305795	0.239755	0.312275	0.238249	0.129504	0.0807802		0.0834204	0.0817321	0.0394709
283.4	0.753343	0.619107	0.762677	0.624181	0.30586	0.239453	0.312283	0.23825	0.129345	0.0811339		0.0834207	0.0816991	0.0395345
283.6	0.753466	0.619211	0.762687	0.624185	0.306006	0.239262	0.31229	0.238252	0.130075	0.0810971		0.083421	0.0816678	0.0396853
283.8	0.753504	0.619317	0.762697	0.624189	0.305586	0.238699	0.312297	0.238253	0.13016	0.081725		0.0834213	0.0813503	0.0393226
284	0.754096	0.619343	0.762707	0.624193	0.305778	0.238304	0.312304	0.238255	0.130223	0.0819523		0.0834216	0.0816059	0.0394886
284.2	0.754337	0.619067	0.762716	0.624197	0.306079	0.238146	0.312311	0.238256	0.13038	0.0823652		0.0834219	0.0813817	0.0398752
284.4	0.754431	0.619279	0.762726	0.6242	0.30617	0.23801	0.312319	0.238257	0.130591	0.0823863		0.0834222	0.0813641	0.0400883
284.6	0.754801	0.619278	0.762736	0.624204	0.306079	0.238127	0.312326	0.238259	0.130686	0.0821601		0.0834225	0.0811576	0.0400228
284.8	0.7551	0.619653	0.762745	0.624208	0.306027	0.237935	0.312333	0.23826	0.130816	0.081935		0.0834228	0.0811857	0.040034
285	0.755334	0.61995	0.762755	0.624212	0.306615	0.237792	0.31234	0.238261	0.131253	0.0818304		0.0834231	0.0813474	0.0405806
285.2	0.755379	0.619717	0.762764	0.624216	0.306754	0.237824	0.312347	0.238263	0.131058	0.081598		0.0834234	0.0813854	0.040534
285.4	0.755584	0.620027	0.762774	0.624219	0.306497	0.237877	0.312354	0.238264	0.130551	0.0813752		0.0834237	0.0813401	0.0407878
285.6	0.755345	0.620398	0.762783	0.624223	0.306737	0.238125	0.312361	0.238265	0.130704	0.0818661		0.083424	0.0813549	0.0407194
285.8	0.755254	0.620461	0.762793	0.624227	0.307318	0.238351	0.312368	0.238267	0.130186	0.0820089		0.0834243	0.0812777	0.040595
286	0.7557	0.620538	0.762802	0.62423	0.30752	0.238206	0.312375	0.238268	0.130516	0.0818896		0.0834245	0.0813741	0.0403981
286.2	0.755538	0.620306	0.762811	0.624234	0.30753	0.238164	0.312382	0.238269	0.130442	0.0819769		0.0834248	0.0810991	0.0402603
286.4	0.755544	0.620271	0.762821	0.624238	0.307453	0.238473	0.312389	0.238271	0.130422	0.0816788		0.0834251	0.0811638	0.0405397
286.6	0.755614	0.620404	0.76283	0.624241	0.307516	0.238518	0.312396	0.238272	0.130417	0.0813129		0.0834254	0.0811184	0.0403961
286.8	0.755413	0.620811	0.762839	0.624245	0.307789	0.238228	0.312403	0.238273	0.130511	0.0809131		0.0834257	0.0809142	0.0404576
287	0.755384	0.620712	0.762848	0.624249	0.307726	0.237829	0.31241	0.238275	0.130216	0.0809041		0.0834259	0.0814189	0.0407016
287.2	0.755523	0.620594	0.762857	0.624252	0.308029	0.237555	0.312416	0.238276	0.130025	0.0805394		0.0834262	0.0814848	0.0412599
287.4	0.755806	0.620427	0.762867	0.624256	0.307614	0.237584	0.312423	0.238277	0.130148	0.0810454		0.0834265	0.0814149	0.0414675
287.6	0.755883	0.620033	0.762876	0.624259	0.307597	0.2377	0.31243	0.238278	0.130581	0.0808318		0.0834268	0.0810247	0.0411388
287.8	0.755449	0.619914	0.762885	0.624263	0.307604	0.23758	0.312437	0.23828	0.130368	0.08119		0.0834271	0.0809078	0.0410232
288	0.755619	0.619661	0.762894	0.624266	0.307738	0.237566	0.312443	0.238281	0.130505	0.0809749		0.0834273	0.0812824	0.0412214
288.2	0.755661	0.61987	0.762903	0.62427	0.3075	0.238071	0.31245	0.238282	0.130732	0.0810381		0.0834276	0.0812484	0.0412984
288.4	0.756132	0.620179	0.762912	0.624273	0.307345	0.238	0.312457	0.238283	0.130623	0.0811554		0.0834279	0.0813628	0.0411465
288.6	0.75622	0.620544	0.762921	0.624277	0.30713	0.238131	0.312464	0.238285	0.130612	0.080947		0.0834281	0.0813572	0.0410566
288.8	0.756394	0.620826	0.762929	0.62428	0.307214	0.237913	0.31247	0.238286	0.130425	0.0814264		0.0834284	0.0812602	0.041153
289	0.756213	0.621157	0.762938	0.624284	0.307329	0.237744	0.312477	0.238287	0.130165	0.0818721		0.0834287	0.0816397	0.0414639
289.2	0.756429	0.621371	0.762947	0.624287	0.306777	0.238092	0.312483	0.238288	0.129473	0.0817751		0.0834289	0.0811889	0.0417418
289.4	0.756536	0.621658	0.762956	0.62429	0.306764	0.237983	0.31249	0.238289	0.129139	0.0818027		0.0834292	0.0811448	0.0415393
289.6	0.756432	0.621753	0.762964	0.624294	0.307096	0.238111	0.312496	0.238291	0.129146	0.0823783		0.0834295	0.0811401	0.0412593
289.8	0.756656	0.621644	0.762973	0.624297	0.307459	0.238208	0.312503	0.238292	0.129189	0.0822167		0.0834297	0.0808268	0.0409414
290	0.756659	0.621603	0.762982	0.624301	0.307013	0.238201	0.312509	0.238293	0.12972	0.0822554		0.08343	0.0805546	0.0408289
290.2	0.756328	0.621667	0.76299	0.624304	0.307053	0.238463	0.312516	0.238294	0.130321	0.082666		0.0834302	0.0802258	0.0407567
290.4	0.756334	0.621468	0.762999	0.624307	0.306755	0.238017	0.312522	0.238295	0.129953	0.0825287		0.0834305	0.0799661	0.0407358
290.6	0.755887	0.621179	0.763007	0.624311	0.306809	0.237745	0.312529	0.238297	0.129962	0.0827184		0.0834307	0.0798804	0.0404407
290.8	0.755734	0.621281	0.763016	0.624314	0.30698	0.237741	0.312535	0.238298	0.129747	0.0822835		0.083431	0.0800295	0.0404264
291	0.755632	0.621009	0.763024	0.624317	0.306753	0.237595	0.312542	0.238299	0.129818	0.0825035		0.0834312	0.0802275	0.0409037
291.2	0.755427	0.620883	0.763033	0.62432	0.306684	0.238026	0.312548	0.2383	0.129669	0.0819315		0.0834315	0.0802688	0.0409895
291.4	0.755487	0.620693	0.763041	0.624324	0.306892	0.238037	0.312554	0.238301	0.129787	0.0818713		0.0834317	0.0798671	0.0406777
291.6	0.755297	0.620166	0.76305	0.624327	0.307349	0.238336	0.312561	0.238302	0.129634	0.0816497		0.083432	0.07997	0.0403341
291.8	0.754699	0.620247	0.763058	0.62433	0.307408	0.238605	0.312567	0.238304	0.129571	0.0816716		0.0834322	0.0803704	0.0403028
292	0.754868	0.620277	0.763066	0.624333	0.30772	0.238656	0.312573	0.238305	0.129507	0.0816319		0.0834325	0.0805378	0.0400542
292.2	0.755013	0.620355	0.763075	0.624336	0.307703	0.238967	0.312579	0.238306	0.129577	0.0815668		0.0834327	0.0805874	0.0401553
292.4	0.754959	0.620285	0.763083	0.62434	0.308013	0.23893	0.312586	0.238307	0.129427	0.0817665		0.083433	0.080631	0.0403396
292.6	0.755046	0.620472	0.763091	0.624343	0.307854	0.239129	0.312592	0.238308	0.12986	0.0817738		0.0834332	0.0808475	0.0402269
292.8	0.75488	0.620551	0.763099	0.624346	0.307807	0.239237	0.312598	0.238309	0.129933	0.0820656		0.0834335	0.0806868	0.040658
293	0.754947	0.620805	0.763107	0.624349	0.307816	0.239397	0.312604	0.23831	0.129635	0.0820585		0.0834337	0.0808661	0.0411124
293.2	0.755377	0.621053	0.763115	0.624352	0.307858	0.239623	0.31261	0.238312	0.129949	0.0821879		0.0834339	0.080545	0.0412024
293.4	0.755544	0.621089	0.763123	0.624355	0.308488	0.239484	0.312616	0.238313	0.130476	0.0822663		0.0834342	0.0806021	0.0411838
293.6	0.755833	0.621334	0.763132	0.624358	0.308454	0.239607	0.312622	0.238314	0.130813	0.0823545		0.0834344	0.080176	0.0413228
293.8	0.756149	0.62139	0.76314	0.624361	0.308401	0.239418	0.312629	0.238315	0.131255	0.0823793		0.0834346	0.0797444	0.0414056
294	0.756239	0.621334	0.763147	0.624364	0.308261	0.2394	0.312635	0.238316	0.131092	0.082306		0.0834349	0.0796266	0.0417306
294.2	0.7563	0.621302	0.763155	0.624368	0.30803	0.239303	0.312641	0.238317	0.131057	0.0825273		0.0834351	0.0793994	0.0422227
294.4	0.756491	0.620967	0.763163	0.624371	0.307503	0.238957	0.312647	0.238318	0.130241	0.0824545		0.0834353	0.079497	0.0422684
294.6	0.756252	0.620981	0.763171	0.624374	0.307315	0.238876	0.312653	0.238319	0.130651	0.0826946		0.0834356	0.079758	0.0424296
294.8	0.756599	0.621143	0.763179	0.624377	0.306922	0.239111	0.312659	0.23832	0.130546	0.0824068		0.0834358	0.0799944	0.0426872
295	0.756548	0.621397	0.763187	0.62438	0.306411	0.238785	0.312665	0.238321	0.130775	0.0822876		0.083436	0.0800194	0.0429292
295.2	0.756751	0.621421	0.763195	0.624383	0.306634	0.23845	0.31267	0.238322	0.130472	0.0819727		0.0834363	0.0803883	0.0427229
295.4	0.757124	0.621177	0.763202	0.624385	0.306742	0.237992	0.312676	0.238323	0.130727	0.0818713		0.0834365	0.0803424	0.0424082
295.6	0.757493	0.621111	0.76321	0.624388	0.306384	0.23781	0.312682	0.238324	0.130873	0.0820524		0.0834367	0.0810526	0.0427874
295.8	0.757426	0.621423	0.763218	0.624391	0.306174	0.237497	0.312688	0.238326	0.131127	0.082032		0.0834369	0.081732	0.0426179
296	0.757684	0.621501	0.763225	0.624394	0.306222	0.237095	0.312694	0.238327	0.130988	0.082299		0.0834372	0.0819272	0.0422565
296.2	0.757288	0.621703	0.763233	0.624397	0.305997	0.237015	0.3127	0.238328	0.131454	0.0825498		0.0834374	0.0822467	0.0422481
296.4	0.756985	0.621408	0.763241	0.6244	0.305943	0.237119	0.312706	0.238329	0.131699	0.0828133		0.0834376	0.0823233	0.0423829
296.6	0.757287	0.621973	0.763248	0.624403	0.305807	0.23711	0.312711	0.23833	0.132183	0.083158		0.0834378	0.0825261	0.0420229
296.8	0.756971	0.622134	0.763256	0.624406	0.305833	0.237161	0.312717	0.238331	0.131708	0.0836011		0.083438	0.0819741	0.0420149
297	0.757264	0.622533	0.763263	0.624409	0.306218	0.237192	0.312723	0.238332	0.131394	0.0837124		0.0834382	0.0819049	0.0415849
297.2	0.757078	0.623011	0.763271	0.624411	0.306521	0.237315	0.312729	0.238333	0.131714	0.083611		0.0834385	0.0817575	0.0411891
297.4	0.757003	0.622979	0.763278	0.624414	0.307088	0.237489	0.312734	0.238334	0.131912	0.0834997		0.0834387	0.0817904	0.041212
297.6	0.75716	0.622961	0.763286	0.624417	0.306993	0.237533	0.31274	0.238335	0.131687	0.0834709		0.0834389	0.0814554	0.0410491
297.8	0.757112	0.622973	0.763293	0.62442	0.30679	0.237523	0.312746	0.238336	0.131251	0.0830537		0.0834391	0.0812482	0.0409395
298	0.757096	0.622852	0.7633	0.624423	0.306869	0.238226	0.312751	0.238337	0.131065	0.0832008		0.0834393	0.0810204	0.0407344
298.2	0.756824	0.622637	0.763308	0.624425	0.30638	0.23846	0.312757	0.238338	0.131015	0.0834136		0.0834395	0.0807763	0.0410154
298.4	0.7568	0.62233	0.763315	0.624428	0.30624	0.238558	0.312762	0.238339	0.130745	0.0833535		0.0834397	0.0805823	0.0409791
298.6	0.75673	0.621882	0.763322	0.624431	0.306183	0.238675	0.312768	0.23834	0.130946	0.0832126		0.0834399	0.080372	0.0407034
298.8	0.75674	0.6217	0.763329	0.624434	0.305929	0.238794	0.312774	0.238341	0.131254	0.0829125		0.0834401	0.0801962	0.0404319
299	0.756882	0.621685	0.763337	0.624436	0.305921	0.238543	0.312779	0.238342	0.131787	0.082608		0.0834404	0.080402	0.0402972
299.2	0.756883	0.621417	0.763344	0.624439	0.305845	0.238286	0.312785	0.238343	0.132085	0.0824747		0.0834406	0.0807434	0.0406018
299.4	0.75735	0.620963	0.763351	0.624442	0.306128	0.238072	0.31279	0.238343	0.132598	0.0823557		0.0834408	0.08094	0.0408006
299.6	0.757653	0.621128	0.763358	0.624444	0.306117	0.237958	0.312796	0.238344	0.13276	0.0826117		0.083441	0.0812553	0.0410448
299.8	0.757908	0.621419	0.763365	0.624447	0.306679	0.237641	0.312801	0.238345	0.13282	0.0825469		0.0834412	0.0819433	0.0408073
300	0.75789	0.621751	0.763372	0.62445	0.307006	0.237444	0.312806	0.238346	0.13273	0.0827535		0.0834414	0.0818215	0.040725
300.2	0.757822	0.621975	0.763379	0.624452	0.307346	0.237553	0.312812	0.238347	0.132702	0.0827145		0.0834416	0.0817841	0.0411381
300.4	0.758189	0.621769	0.763386	0.624455	0.307441	0.237391	0.312817	0.238348	0.132621	0.0826348		0.0834418	0.0815393	0.0414556
300.6	0.758607	0.62231	0.763393	0.624458	0.307522	0.23741	0.312823	0.238349	0.132807	0.0829388		0.083442	0.0816623	0.0417686
300.8	0.758439	0.622582	0.7634	0.62446	0.307245	0.237428	0.312828	0.23835	0.132343	0.082883		0.0834422	0.0816477	0.0416837
301	0.758367	0.62327	0.763407	0.624463	0.307446	0.237523	0.312833	0.238351	0.132331	0.0830686		0.0834424	0.0820529	0.0415493
301.2	0.758228	0.623809	0.763414	0.624465	0.30746	0.237542	0.312839	0.238352	0.132466	0.0833551		0.0834425	0.0821228	0.0416898
301.4	0.758258	0.623931	0.763421	0.624468	0.3078	0.237467	0.312844	0.238353	0.131953	0.0836012		0.0834427	0.0821336	0.0419038
301.6	0.758063	0.624063	0.763428	0.624471	0.307793	0.2371	0.312849	0.238354	0.131911	0.0836221		0.0834429	0.0817383	0.0417823
301.8	0.757846	0.624334	0.763434	0.624473	0.307483	0.23719	0.312855	0.238355	0.131771	0.0833549		0.0834431	0.0814751	0.0416356
302	0.757866	0.624407	0.763441	0.624476	0.308214	0.23728	0.31286	0.238356	0.131891	0.0834705		0.0834433	0.0811396	0.0416578
302.2	0.758091	0.624464	0.763448	0.624478	0.308261	0.237104	0.312865	0.238356	0.13199	0.0832258		0.0834435	0.0810229	0.0420884
302.4	0.758349	0.624168	0.763455	0.624481	0.308239	0.236935	0.31287	0.238357	0.131678	0.0829736		0.0834437	0.0809482	0.0421796
302.6	0.758615	0.624097	0.763461	0.624483	0.308237	0.237097	0.312875	0.238358	0.131928	0.0827994		0.0834439	0.0808092	0.0420165
302.8	0.75861	0.624185	0.763468	0.624486	0.308214	0.237099	0.312881	0.238359	0.13232	0.0825904		0.0834441	0.0807172	0.0420935
303	0.758991	0.624251	0.763475	0.624488	0.308097	0.237135	0.312886	0.23836	0.131926	0.0822134		0.0834443	0.0810749	0.0422114
303.2	0.759133	0.624127	0.763481	0.624491	0.308149	0.237082	0.312891	0.238361	0.131893	0.0817329		0.0834444	0.0809598	0.0425008
303.4	0.7595	0.623997	0.763488	0.624493	0.308999	0.237109	0.312896	0.238362	0.131821	0.0817976		0.0834446	0.0814571	0.0421692
303.6	0.759794	0.624137	0.763494	0.624496	0.308894	0.237571	0.312901	0.238363	0.131602	0.081756		0.0834448	0.081879	0.0419061
303.8	0.759928	0.624152	0.763501	0.624498	0.309134	0.237791	0.312906	0.238364	0.131376	0.0812633		0.083445	0.0819676	0.041792
304	0.760047	0.624408	0.763507	0.6245	0.309061	0.238167	0.312911	0.238364	0.130891	0.081522		0.0834452	0.0816581	0.0416126
304.2	0.759967	0.624137	0.763514	0.624503	0.308741	0.238671	0.312916	0.238365	0.131173	0.0812413		0.0834453	0.0818526	0.0419474
304.4	0.759895	0.624203	0.76352	0.624505	0.308505	0.239192	0.312921	0.238366	0.131399	0.0817235		0.0834455	0.0820316	0.0420214
304.6	0.75969	0.624628	0.763527	0.624508	0.308258	0.239655	0.312926	0.238367	0.131795	0.0821537		0.0834457	0.0823507	0.0419468
304.8	0.759071	0.624575	0.763533	0.62451	0.307691	0.239897	0.312931	0.238368	0.131678	0.0824365		0.0834459	0.0827398	0.0413267
305	0.758903	0.624606	0.76354	0.624512	0.307788	0.240075	0.312936	0.238369	0.131524	0.0829602		0.0834461	0.0831133	0.0410027
305.2	0.758538	0.624718	0.763546	0.624515	0.307842	0.240313	0.312941	0.238369	0.131467	0.0830486		0.0834462	0.0833571	0.0407675
305.4	0.758162	0.624478	0.763552	0.624517	0.307773	0.240476	0.312946	0.23837	0.131336	0.0832017		0.0834464	0.0831819	0.0406601
305.6	0.757809	0.624074	0.763559	0.624519	0.307808	0.240563	0.312951	0.238371	0.132205	0.0833388		0.0834466	0.0833907	0.0404702
305.8	0.757871	0.623925	0.763565	0.624522	0.307333	0.240649	0.312956	0.238372	0.132407	0.0832508		0.0834468	0.0836899	0.0401539
306	0.758074	0.623632	0.763571	0.624524	0.307842	0.240611	0.312961	0.238373	0.132542	0.0829933		0.0834469	0.0835582	0.0402237
306.2	0.758554	0.623567	0.763577	0.624526	0.307855	0.240828	0.312966	0.238374	0.132794	0.0829043		0.0834471	0.0835499	0.0403917
306.4	0.758561	0.623175	0.763583	0.624529	0.308152	0.240692	0.312971	0.238374	0.132842	0.0827793		0.0834473	0.0836066	0.0404644
306.6	0.75878	0.623458	0.76359	0.624531	0.308441	0.240737	0.312975	0.238375	0.132983	0.0830499		0.0834474	0.0831982	0.040424
306.8	0.758828	0.62304	0.763596	0.624533	0.308719	0.240529	0.31298	0.238376	0.132819	0.0825972		0.0834476	0.0831586	0.0405836
307	0.758958	0.623126	0.763602	0.624535	0.308409	0.240331	0.312985	0.238377	0.132664	0.0821499		0.0834478	0.0828792	0.0406547
307.2	0.759358	0.62274	0.763608	0.624538	0.308797	0.240219	0.31299	0.238378	0.132859	0.0820152		0.0834479	0.0827078	0.0409625
307.4	0.7596	0.62283	0.763614	0.62454	0.308997	0.240091	0.312995	0.238378	0.132799	0.0821816		0.0834481	0.0829896	0.0405056
307.6	0.759959	0.622573	0.76362	0.624542	0.309235	0.240277	0.312999	0.238379	0.132945	0.081972		0.0834483	0.0826004	0.0406546
307.8	0.760107	0.622382	0.763626	0.624544	0.309315	0.240395	0.313004	0.23838	0.132847	0.0817207		0.0834484	0.0819367	0.0408471
308	0.76055	0.622631	0.763632	0.624546	0.30952	0.240204	0.313009	0.238381	0.132939	0.0817694		0.0834486	0.0817705	0.0408849
308.2	0.760538	0.622323	0.763638	0.624549	0.309321	0.239835	0.313014	0.238382	0.133684	0.0816688		0.0834488	0.0817721	0.0411955
308.4	0.760601	0.622535	0.763644	0.624551	0.309394	0.239599	0.313018	0.238382	0.133813	0.0822361		0.0834489	0.0816566	0.0409332
308.6	0.760345	0.622347	0.76365	0.624553	0.309341	0.239157	0.313023	0.238383	0.133874	0.0827295		0.0834491	0.0816721	0.0408416
308.8	0.760228	0.622273	0.763656	0.624555	0.309335	0.238871	0.313028	0.238384	0.133629	0.082685		0.0834492	0.0815043	0.0409458
309	0.760526	0.622272	0.763662	0.624557	0.309596	0.238849	0.313032	0.238385	0.133299	0.0829777		0.0834494	0.0817599	0.0412032
309.2	0.760339	0.622744	0.763668	0.62456	0.309629	0.238913	0.313037	0.238385	0.133718	0.0832519		0.0834496	0.0815923	0.0415548
309.4	0.760303	0.622827	0.763673	0.624562	0.309564	0.239045	0.313041	0.238386	0.133776	0.0836298		0.0834497	0.0814223	0.0418929
309.6	0.7601	0.622845	0.763679	0.624564	0.309528	0.239209	0.313046	0.238387	0.133845	0.0840275		0.0834499	0.0815819	0.041615
309.8	0.759842	0.623159	0.763685	0.624566	0.309517	0.239373	0.313051	0.238388	0.133389	0.0838574		0.08345	0.0814745	0.040955
310	0.759796	0.623375	0.763691	0.624568	0.310352	0.239604	0.313055	0.238388	0.133018	0.0840869		0.0834502	0.0812092	0.0405487
310.2	0.759671	0.623621	0.763697	0.62457	0.310591	0.239824	0.31306	0.238389	0.132874	0.084222		0.0834503	0.0811827	0.0400418
310.4	0.759285	0.623679	0.763702	0.624572	0.310956	0.239978	0.313064	0.23839	0.132624	0.0842173		0.0834505	0.0807809	0.0399628
310.6	0.759069	0.623976	0.763708	0.624574	0.311097	0.240166	0.313069	0.238391	0.131954	0.0839851		0.0834507	0.0806056	0.0402249
310.8	0.758707	0.624073	0.763714	0.624576	0.311021	0.240286	0.313073	0.238391	0.131508	0.0833672		0.0834508	0.0805723	0.0404694
311	0.758601	0.624521	0.763719	0.624578	0.310716	0.240344	0.313078	0.238392	0.131279	0.0834459		0.083451	0.0801872	0.0404282
311.2	0.758561	0.62402	0.763725	0.62458	0.310972	0.240656	0.313082	0.238393	0.131054	0.0834039		0.0834511	0.0805662	0.0405368
311.4	0.758515	0.624374	0.76373	0.624582	0.311077	0.240592	0.313086	0.238394	0.130976	0.0833691		0.0834513	0.0807107	0.0403672
311.6	0.758731	0.624143	0.763736	0.624584	0.311395	0.240326	0.313091	0.238394	0.131237	0.082897		0.0834514	0.0808801	0.0407376
311.8	0.758956	0.624234	0.763742	0.624586	0.311276	0.240478	0.313095	0.238395	0.131138	0.0829471		0.0834516	0.0811561	0.0408712
312	0.759184	0.62442	0.763747	0.624588	0.311236	0.239843	0.3131	0.238396	0.131449	0.0833129		0.0834517	0.0814199	0.0409673
312.2	0.758964	0.624564	0.763753	0.62459	0.310926	0.239712	0.313104	0.238396	0.131693	0.0833944		0.0834518	0.0816165	0.0411634
312.4	0.759233	0.624653	0.763758	0.624592	0.31064	0.239669	0.313108	0.238397	0.131519	0.0834021		0.083452	0.0818489	0.0411492
312.6	0.759058	0.624687	0.763764	0.624594	0.310575	0.239271	0.313113	0.238398	0.131501	0.0837189		0.0834521	0.081995	0.0414656
312.8	0.759485	0.625391	0.763769	0.624596	0.310518	0.239181	0.313117	0.238399	0.131751	0.0834387		0.0834523	0.0814792	0.041989
313	0.759791	0.62545	0.763774	0.624598	0.310533	0.23886	0.313121	0.238399	0.13202	0.08367		0.0834524	0.0816997	0.0422396
313.2	0.759713	0.625913	0.76378	0.6246	0.3105	0.2389	0.313126	0.2384	0.132297	0.0833048		0.0834526	0.0811948	0.0422007
313.4	0.759716	0.625682	0.763785	0.624602	0.309937	0.238776	0.31313	0.238401	0.132542	0.0831294		0.0834527	0.0808928	0.0421953
313.6	0.759622	0.625665	0.763791	0.624604	0.309692	0.239037	0.313134	0.238401	0.132973	0.0830847		0.0834529	0.0808939	0.041752
313.8	0.759291	0.625592	0.763796	0.624606	0.310019	0.239278	0.313139	0.238402	0.132812	0.0823366		0.083453	0.0808482	0.0413648
314	0.759351	0.625249	0.763801	0.624608	0.309991	0.239083	0.313143	0.238403	0.13308	0.0819498		0.0834531	0.0806949	0.0409233
314.2	0.75966	0.625081	0.763806	0.62461	0.309552	0.238748	0.313147	0.238403	0.133304	0.0817241		0.0834533	0.08024	0.0410459
314.4	0.759784	0.625317	0.763812	0.624612	0.309714	0.238676	0.313151	0.238404	0.133507	0.0815161		0.0834534	0.0802168	0.0410279
314.6	0.759624	0.625512	0.763817	0.624614	0.309631	0.238204	0.313155	0.238405	0.133182	0.0810669		0.0834536	0.0799595	0.0411323
314.8	0.759516	0.625315	0.763822	0.624616	0.309559	0.238138	0.31316	0.238405	0.133368	0.0812908		0.0834537	0.0801525	0.0409328
315	0.759678	0.625231	0.763827	0.624617	0.309374	0.237494	0.313164	0.238406	0.133333	0.0819466		0.0834538	0.0807391	0.0408593
315.2	0.759632	0.624708	0.763833	0.624619	0.309328	0.23747	0.313168	0.238407	0.133367	0.0818162		0.083454	0.0812771	0.0405425
315.4	0.759967	0.624875	0.763838	0.624621	0.309544	0.236884	0.313172	0.238407	0.133866	0.0820717		0.0834541	0.0814095	0.0404159
315.6	0.76028	0.624808	0.763843	0.624623	0.309544	0.236614	0.313176	0.238408	0.134008	0.0823042		0.0834542	0.081923	0.0404813
315.8	0.760459	0.624802	0.763848	0.624625	0.309523	0.236761	0.31318	0.238409	0.13381	0.082697		0.0834544	0.0823388	0.0407056
316	0.760294	0.624766	0.763853	0.624627	0.309104	0.236664	0.313184	0.238409	0.133721	0.0830749		0.0834545	0.0825681	0.0407523
316.2	0.760306	0.625277	0.763858	0.624629	0.309236	0.236969	0.313188	0.23841	0.133781	0.0833978		0.0834546	0.0825618	0.0408513
316.4	0.760505	0.625469	0.763863	0.62463	0.30948	0.236992	0.313193	0.238411	0.133726	0.0834263		0.0834548	0.0827216	0.040932
316.6	0.760405	0.625735	0.763868	0.624632	0.309522	0.2369	0.313197	0.238411	0.133608	0.0838982		0.0834549	0.082729	0.0407861
316.8	0.7607	0.62585	0.763873	0.624634	0.309784	0.237253	0.313201	0.238412	0.13351	0.0840445		0.083455	0.0823523	0.0409212
317	0.760645	0.625717	0.763878	0.624636	0.310033	0.237324	0.313205	0.238412	0.133227	0.0840621		0.0834552	0.0826247	0.0409706
317.2	0.760438	0.625691	0.763883	0.624637	0.309879	0.238021	0.313209	0.238413	0.133133	0.0840801		0.0834553	0.0821674	0.0408268
317.4	0.760043	0.625576	0.763888	0.624639	0.30979	0.238219	0.313213	0.238414	0.133381	0.0842343		0.0834554	0.0817559	0.0409547
317.6	0.759759	0.625736	0.763893	0.624641	0.31032	0.238856	0.313217	0.238414	0.133084	0.0841135		0.0834555	0.0817904	0.0406987
317.8	0.759791	0.625851	0.763898	0.624643	0.310535	0.239237	0.313221	0.238415	0.132788	0.0837046		0.0834557	0.0814244	0.0406299
318	0.759889	0.625683	0.763903	0.624645	0.310478	0.239334	0.313225	0.238416	0.132736	0.0837512		0.0834558	0.0809045	0.0407851
318.2	0.760124	0.625874	0.763908	0.624646	0.310678	0.239321	0.313228	0.238416	0.132537	0.0840993		0.0834559	0.080548	0.0410997
318.4	0.760452	0.625865	0.763913	0.624648	0.310802	0.239431	0.313232	0.238417	0.132388	0.0839739		0.083456	0.0806713	0.0411429
318.6	0.760557	0.625855	0.763918	0.62465	0.310957	0.23947	0.313236	0.238417	0.132535	0.0837677		0.0834562	0.0801858	0.0412292
318.8	0.760966	0.626093	0.763922	0.624651	0.311026	0.239523	0.31324	0.238418	0.132301	0.0839578		0.0834563	0.0806168	0.0408797
319	0.761289	0.626265	0.763927	0.624653	0.310954	0.239149	0.313244	0.238419	0.132277	0.0845121		0.0834564	0.0809247	0.0407488
319.2	0.761469	0.626408	0.763932	0.624655	0.310888	0.239124	0.313248	0.238419	0.132585	0.0839767		0.0834565	0.081085	0.0406379
319.4	0.761771	0.626482	0.763937	0.624656	0.311051	0.238879	0.313252	0.23842	0.132854	0.0839917		0.0834567	0.0813434	0.0412984
319.6	0.761787	0.62657	0.763941	0.624658	0.310984	0.238693	0.313256	0.23842	0.132802	0.0842099		0.0834568	0.081645	0.0417245
319.8	0.761818	0.626664	0.763946	0.62466	0.31083	0.238441	0.313259	0.238421	0.133073	0.0838801		0.0834569	0.0815831	0.0418538
320	0.761472	0.626602	0.763951	0.624662	0.31064	0.238709	0.313263	0.238422	0.133422	0.0838127		0.083457	0.0813024	0.0416539
320.2	0.761624	0.626751	0.763956	0.624663	0.311044	0.238901	0.313267	0.238422	0.133728	0.0840337		0.0834571	0.0812344	0.041849
320.4	0.761728	0.626774	0.76396	0.624665	0.310952	0.238951	0.313271	0.238423	0.133714	0.0835921		0.0834573	0.081613	0.0419354
320.6	0.761812	0.626363	0.763965	0.624666	0.310865	0.238658	0.313275	0.238423	0.133523	0.0837964		0.0834574	0.0817226	0.0416971
320.8	0.761679	0.626507	0.763969	0.624668	0.310926	0.238548	0.313278	0.238424	0.133466	0.0839339		0.0834575	0.0816265	0.0418616
321	0.761357	0.626343	0.763974	0.62467	0.310554	0.238487	0.313282	0.238425	0.133232	0.0838146		0.0834576	0.0813058	0.0417772
321.2	0.76111	0.626403	0.763979	0.624671	0.310541	0.238704	0.313286	0.238425	0.133407	0.0836275		0.0834577	0.080694	0.04145
321.4	0.760824	0.626603	0.763983	0.624673	0.310454	0.238876	0.31329	0.238426	0.133316	0.0832484		0.0834578	0.0806313	0.041477
321.6	0.761098	0.627106	0.763988	0.624675	0.310508	0.239049	0.313293	0.238426	0.133306	0.0829214		0.083458	0.0806897	0.0413328
321.8	0.761543	0.627793	0.763992	0.624676	0.310618	0.239497	0.313297	0.238427	0.133461	0.0828235		0.0834581	0.0805602	0.0413505
322	0.761687	0.627845	0.763997	0.624678	0.310737	0.239187	0.313301	0.238427	0.133239	0.082578		0.0834582	0.0803575	0.0415835
322.2	0.761837	0.627675	0.764001	0.624679	0.310893	0.2388	0.313304	0.238428	0.133072	0.0819406		0.0834583	0.0802889	0.0414646
322.4	0.762414	0.627803	0.764006	0.624681	0.310484	0.238792	0.313308	0.238428	0.133445	0.0817442		0.0834584	0.0800928	0.0414424
322.6	0.762177	0.628312	0.76401	0.624682	0.310572	0.238729	0.313312	0.238429	0.133692	0.0812409		0.0834585	0.0801926	0.0413671
322.8	0.762369	0.628493	0.764015	0.624684	0.310488	0.238628	0.313315	0.23843	0.133181	0.0815992		0.0834586	0.0804347	0.0411342
323	0.76222	0.628447	0.764019	0.624686	0.310354	0.238166	0.313319	0.23843	0.133553	0.0819194		0.0834588	0.0809189	0.0411068
323.2	0.762085	0.628381	0.764023	0.624687	0.309849	0.238049	0.313322	0.238431	0.133701	0.0819561		0.0834589	0.0813297	0.0414154
323.4	0.762327	0.627949	0.764028	0.624689	0.309691	0.238339	0.313326	0.238431	0.133462	0.0826565		0.083459	0.0816445	0.0415892
323.6	0.761953	0.627912	0.764032	0.62469	0.30951	0.238204	0.31333	0.238432	0.133355	0.0828324		0.0834591	0.0814648	0.0416229
323.8	0.762203	0.62751	0.764037	0.624692	0.309491	0.238197	0.313333	0.238432	0.133441	0.0830578		0.0834592	0.0816911	0.0414546
324	0.762081	0.626644	0.764041	0.624693	0.309247	0.2388	0.313337	0.238433	0.133634	0.0834723		0.0834593	0.0819336	0.041298
324.2	0.761896	0.626421	0.764045	0.624695	0.309415	0.23881	0.31334	0.238433	0.133396	0.0844137		0.0834594	0.0824065	0.0414709
324.4	0.761734	0.626163	0.76405	0.624696	0.309296	0.238478	0.313344	0.238434	0.132731	0.0846837		0.0834595	0.0826554	0.0414145
324.6	0.761842	0.625295	0.764054	0.624698	0.309793	0.23815	0.313347	0.238434	0.132408	0.0852131		0.0834596	0.082458	0.0411
324.8	0.761973	0.625342	0.764058	0.624699	0.309864	0.238116	0.313351	0.238435	0.132274	0.0852287		0.0834597	0.0822856	0.0410397
325	0.761998	0.624819	0.764062	0.624701	0.309657	0.238536	0.313354	0.238435	0.131841	0.0848673		0.0834598	0.0822519	0.0409412
325.2	0.762195	0.625059	0.764067	0.624702	0.30996	0.238873	0.313358	0.238436	0.131724	0.0851842		0.0834599	0.0824469	0.0407587
325.4	0.76235	0.62506	0.764071	0.624704	0.310411	0.239219	0.313361	0.238437	0.131907	0.0852154		0.0834601	0.0827668	0.0408474
325.6	0.762775	0.625447	0.764075	0.624705	0.310954	0.239141	0.313365	0.238437	0.132208	0.0849725		0.0834602	0.0827668	0.0408066
325.8	0.762967	0.625769	0.764079	0.624707	0.311432	0.239383	0.313368	0.238438	0.132271	0.0848829		0.0834603	0.0827109	0.0408123
326	0.763421	0.625898	0.764083	0.624708	0.311593	0.239171	0.313372	0.238438	0.131863	0.0845539		0.0834604	0.0823327	0.040675
326.2	0.763104	0.62573	0.764087	0.624709	0.311684	0.239318	0.313375	0.238439	0.131783	0.084521		0.0834605	0.081919	0.0407221
326.4	0.763233	0.626213	0.764092	0.624711	0.311381	0.23978	0.313378	0.238439	0.132078	0.0845058		0.0834606	0.0816095	0.0404801
326.6	0.763024	0.626194	0.764096	0.624712	0.311235	0.239666	0.313382	0.23844	0.132068	0.0842129		0.0834607	0.0821375	0.0408322
326.8	0.763368	0.626216	0.7641	0.624714	0.310939	0.240008	0.313385	0.23844	0.132087	0.0847366		0.0834608	0.0821209	0.0407113
327	0.763255	0.626191	0.764104	0.624715	0.310739	0.239933	0.313388	0.238441	0.13239	0.0842143		0.0834609	0.082437	0.0411952
327.2	0.7632	0.626287	0.764108	0.624717	0.310378	0.240326	0.313392	0.238441	0.132314	0.0842216		0.083461	0.0826747	0.0417553
327.4	0.763634	0.626745	0.764112	0.624718	0.310516	0.240636	0.313395	0.238442	0.132062	0.0841178		0.0834611	0.0826433	0.0420128
327.6	0.763655	0.627106	0.764116	0.624719	0.310367	0.240462	0.313399	0.238442	0.132332	0.0836465		0.0834612	0.0824923	0.043081
327.8	0.764069	0.627241	0.76412	0.624721	0.310334	0.240268	0.313402	0.238443	0.13315	0.0832594		0.0834613	0.0826999	0.0433716
328	0.763962	0.627123	0.764124	0.624722	0.309923	0.240315	0.313405	0.238443	0.133327	0.0831943		0.0834614	0.0827703	0.0431448
328.2	0.763703	0.627443	0.764128	0.624723	0.309981	0.239744	0.313408	0.238444	0.133321	0.0827711		0.0834615	0.0823861	0.0433565
328.4	0.763892	0.627288	0.764132	0.624725	0.309925	0.239521	0.313412	0.238444	0.133074	0.0824131		0.0834616	0.0816552	0.042796
328.6	0.763798	0.6267	0.764136	0.624726	0.310096	0.239361	0.313415	0.238445	0.133458	0.0820715		0.0834617	0.0815517	0.0425369
328.8	0.763854	0.626948	0.76414	0.624728	0.309814	0.239174	0.313418	0.238445	0.133528	0.0811775		0.0834618	0.0811059	0.042234
329	0.763757	0.626567	0.764144	0.624729	0.309354	0.239217	0.313422	0.238445	0.133174	0.080832		0.0834618	0.0809759	0.0419522
329.2	0.763788	0.626713	0.764148	0.62473	0.30974	0.238713	0.313425	0.238446	0.132952	0.0810493		0.0834619	0.0811428	0.0415156
329.4	0.763779	0.626486	0.764152	0.624732	0.309931	0.23886	0.313428	0.238446	0.133353	0.0805634		0.083462	0.0811493	0.0416199
329.6	0.763491	0.626565	0.764155	0.624733	0.310044	0.238455	0.313431	0.238447	0.133414	0.080704		0.0834621	0.0810766	0.0412796
329.8	0.763045	0.626633	0.764159	0.624734	0.310232	0.238747	0.313434	0.238447	0.13316	0.080981		0.0834622	0.0806	0.0407017
330	0.762555	0.626891	0.764163	0.624736	0.310123	0.238772	0.313438	0.238448	0.132809	0.0816855		0.0834623	0.080024	0.0402932
330.2	0.761704	0.626286	0.764167	0.624737	0.310132	0.239008	0.313441	0.238448	0.133016	0.0820782		0.0834624	0.0797272	0.0398895
330.4	0.761847	0.626058	0.764171	0.624738	0.310076	0.239024	0.313444	0.238449	0.132898	0.0822065		0.0834625	0.0797223	0.0395057
330.6	0.761725	0.625751	0.764175	0.62474	0.309943	0.238976	0.313447	0.238449	0.132801	0.082349		0.0834626	0.0801659	0.0397966
330.8	0.761644	0.625472	0.764178	0.624741	0.310021	0.238992	0.31345	0.23845	0.132622	0.0827913		0.0834627	0.0800344	0.039794
331	0.76128	0.625451	0.764182	0.624742	0.310126	0.239182	0.313453	0.23845	0.132595	0.0827562		0.0834628	0.0805181	0.0403536
331.2	0.761439	0.62574	0.764186	0.624743	0.309784	0.239239	0.313456	0.238451	0.132617	0.0829282		0.0834629	0.0809893	0.0404275
331.4	0.761734	0.62594	0.76419	0.624745	0.309664	0.239279	0.31346	0.238451	0.132932	0.0832646		0.083463	0.081023	0.0409291
331.6	0.762072	0.625926	0.764193	0.624746	0.309583	0.239107	0.313463	0.238451	0.13326	0.0832842		0.083463	0.081433	0.0417392
331.8	0.762574	0.626351	0.764197	0.624747	0.309416	0.239077	0.313466	0.238452	0.13345	0.0831756		0.0834631	0.0816807	0.0412812
332	0.76308	0.626471	0.764201	0.624748	0.309272	0.238754	0.313469	0.238452	0.133423	0.0834093		0.0834632	0.0816874	0.0410391
332.2	0.763245	0.626943	0.764204	0.62475	0.308917	0.238231	0.313472	0.238453	0.133701	0.0833485		0.0834633	0.0815051	0.0411873
332.4	0.763705	0.627084	0.764208	0.624751	0.308891	0.238313	0.313475	0.238453	0.133536	0.08328		0.0834634	0.0817482	0.0408429
332.6	0.763901	0.627218	0.764212	0.624752	0.308807	0.23838	0.313478	0.238454	0.133707	0.0825521		0.0834635	0.0823648	0.0409261
332.8	0.764573	0.627869	0.764215	0.624753	0.308889	0.238237	0.313481	0.238454	0.133774	0.0822028		0.0834636	0.0824687	0.04079
333	0.764575	0.628593	0.764219	0.624755	0.30887	0.238588	0.313484	0.238455	0.133599	0.0819885		0.0834637	0.0829771	0.0407702
333.2	0.764317	0.629536	0.764222	0.624756	0.309048	0.238798	0.313487	0.238455	0.133352	0.0815232		0.0834637	0.0833222	0.0408133
333.4	0.764013	0.629639	0.764226	0.624757	0.309239	0.239082	0.31349	0.238455	0.133423	0.081121		0.0834638	0.0831162	0.040951
333.6	0.763671	0.629931	0.76423	0.624758	0.309456	0.239085	0.313493	0.238456	0.1332	0.0810406		0.0834639	0.0828637	0.0407613
333.8	0.763345	0.630246	0.764233	0.624759	0.309517	0.239619	0.313496	0.238456	0.132944	0.0808698		0.083464	0.0824102	0.04052
334	0.763189	0.63041	0.764237	0.624761	0.309765	0.239959	0.313499	0.238457	0.13282	0.080945		0.0834641	0.0818163	0.0401067
334.2	0.763269	0.630047	0.76424	0.624762	0.310071	0.240218	0.313502	0.238457	0.132968	0.0809188		0.0834642	0.0814689	0.0399625
334.4	0.763666	0.63	0.764244	0.624763	0.310086	0.240278	0.313505	0.238458	0.13291	0.0809138		0.0834643	0.0814051	0.0403461
334.6	0.76384	0.630035	0.764247	0.624764	0.310048	0.24018	0.313508	0.238458	0.133225	0.0807122		0.0834643	0.0814249	0.0405059
334.8	0.763817	0.62981	0.764251	0.624765	0.310143	0.240414	0.313511	0.238458	0.133488	0.0812421		0.0834644	0.0812101	0.0403264
335	0.764031	0.63003	0.764254	0.624767	0.310039	0.240845	0.313514	0.238459	0.13372	0.0813579		0.0834645	0.0815611	0.0403765
335.2	0.764312	0.629757	0.764258	0.624768	0.309785	0.240846	0.313517	0.238459	0.134253	0.0816022		0.0834646	0.081396	0.0403275
335.4	0.764368	0.629579	0.764261	0.624769	0.310336	0.240757	0.31352	0.23846	0.134424	0.0824348		0.0834647	0.0814534	0.0406882
335.6	0.764922	0.629408	0.764264	0.62477	0.310727	0.240733	0.313522	0.23846	0.134512	0.0827953		0.0834647	0.081888	0.0406257
335.8	0.765342	0.62936	0.764268	0.624771	0.310726	0.240676	0.313525	0.23846	0.134252	0.083278		0.0834648	0.0816723	0.0404552
336	0.765353	0.629241	0.764271	0.624772	0.310816	0.240495	0.313528	0.238461	0.134386	0.0837417		0.0834649	0.081845	0.0404848
336.2	0.765445	0.628947	0.764275	0.624774	0.311213	0.240359	0.313531	0.238461	0.134301	0.0840594		0.083465	0.0819359	0.040317
336.4	0.765444	0.629165	0.764278	0.624775	0.312006	0.240243	0.313534	0.238462	0.1342	0.0841747		0.0834651	0.08215	0.0405976
336.6	0.765436	0.629305	0.764281	0.624776	0.312442	0.23982	0.313537	0.238462	0.134507	0.0843906		0.0834651	0.0820167	0.0408328
336.8	0.765158	0.629372	0.764285	0.624777	0.312865	0.23965	0.31354	0.238462	0.134341	0.0846263		0.0834652	0.0821267	0.0410648
337	0.764613	0.629555	0.764288	0.624778	0.312918	0.239522	0.313542	0.238463	0.134056	0.0842053		0.0834653	0.0818838	0.0413291
337.2	0.764594	0.629395	0.764291	0.624779	0.312986	0.23946	0.313545	0.238463	0.133843	0.0841405		0.0834654	0.0815196	0.0416638
337.4	0.764431	0.628905	0.764295	0.62478	0.313169	0.239045	0.313548	0.238464	0.133252	0.0842693		0.0834655	0.0810338	0.0417416
337.6	0.764217	0.629109	0.764298	0.624781	0.31343	0.239147	0.313551	0.238464	0.132876	0.0841828		0.0834655	0.0807078	0.0419332
337.8	0.763915	0.628848	0.764301	0.624782	0.313334	0.239148	0.313554	0.238464	0.132576	0.0842839		0.0834656	0.0802639	0.0421836
338	0.763849	0.628569	0.764304	0.624784	0.313211	0.239288	0.313556	0.238465	0.132396	0.0843577		0.0834657	0.08	0.0425927
338.2	0.763626	0.628335	0.764308	0.624785	0.312564	0.239336	0.313559	0.238465	0.132412	0.084273		0.0834658	0.0800532	0.0433659
338.4	0.763772	0.628314	0.764311	0.624786	0.312094	0.239186	0.313562	0.238466	0.132248	0.0836089		0.0834658	0.0799159	0.0438877
338.6	0.763833	0.628078	0.764314	0.624787	0.311833	0.239021	0.313565	0.238466	0.132343	0.0832006		0.0834659	0.0797436	0.0441606
338.8	0.763306	0.627525	0.764317	0.624788	0.311532	0.239228	0.313567	0.238466	0.132313	0.0830849		0.083466	0.0799175	0.0441187
339	0.763461	0.627014	0.764321	0.624789	0.311239	0.239724	0.31357	0.238467	0.132131	0.0828731		0.0834661	0.0803768	0.0444771
339.2	0.763168	0.626883	0.764324	0.62479	0.311062	0.23998	0.313573	0.238467	0.132019	0.0827322		0.0834661	0.0803895	0.0445556
339.4	0.763241	0.62668	0.764327	0.624791	0.311222	0.239988	0.313575	0.238467	0.131872	0.0828524		0.0834662	0.0808052	0.044691
339.6	0.763425	0.626742	0.76433	0.624792	0.311024	0.240247	0.313578	0.238468	0.131821	0.0824465		0.0834663	0.0809611	0.044227
339.8	0.763447	0.626578	0.764333	0.624793	0.311074	0.240224	0.313581	0.238468	0.131476	0.0825269		0.0834663	0.0807326	0.0440271
340	0.76363	0.626681	0.764336	0.624794	0.311321	0.240417	0.313584	0.238469	0.132049	0.082484		0.0834664	0.0809831	0.0437542
340.2	0.763967	0.626823	0.764339	0.624795	0.311832	0.239886	0.313586	0.238469	0.132082	0.0823211		0.0834665	0.0808505	0.0437788
340.4	0.764324	0.627331	0.764343	0.624796	0.312233	0.239127	0.313589	0.238469	0.132181	0.0823574		0.0834666	0.0811029	0.0440159
340.6	0.764506	0.627302	0.764346	0.624797	0.312499	0.238352	0.313591	0.23847	0.13258	0.0822554		0.0834666	0.0811342	0.0436919
340.8	0.764604	0.627489	0.764349	0.624798	0.312761	0.238227	0.313594	0.23847	0.132493	0.0820695		0.0834667	0.0815605	0.0429717
341	0.76457	0.627648	0.764352	0.624799	0.312733	0.237566	0.313597	0.23847	0.132607	0.0821776		0.0834668	0.0811653	0.0427475
341.2	0.764702	0.62785	0.764355	0.6248	0.31314	0.237433	0.313599	0.238471	0.132887	0.0826743		0.0834668	0.081076	0.0422781
341.4	0.764793	0.627962	0.764358	0.624801	0.313252	0.237244	0.313602	0.238471	0.132554	0.0826772		0.0834669	0.0809035	0.0421954
341.6	0.764806	0.628576	0.764361	0.624802	0.313616	0.237268	0.313605	0.238471	0.132667	0.0825896		0.083467	0.0809648	0.0421192
341.8	0.764727	0.628435	0.764364	0.624803	0.313137	0.237174	0.313607	0.238472	0.132717	0.0827013		0.0834671	0.0811766	0.0419971
342	0.76474	0.628394	0.764367	0.624804	0.313076	0.236959	0.31361	0.238472	0.133153	0.0830504		0.0834671	0.0815776	0.0421931
342.2	0.764514	0.628469	0.76437	0.624805	0.312824	0.236889	0.313612	0.238472	0.133499	0.0831483		0.0834672	0.0815052	0.042215
342.4	0.764312	0.62817	0.764373	0.624806	0.313076	0.237027	0.313615	0.238473	0.133621	0.0830495		0.0834673	0.0816919	0.0423465
342.6	0.764082	0.627382	0.764376	0.624807	0.312951	0.23721	0.313617	0.238473	0.134082	0.0831306		0.0834673	0.0820335	0.0423623
342.8	0.763669	0.627157	0.764379	0.624808	0.312657	0.237754	0.31362	0.238474	0.13429	0.0829821		0.0834674	0.0825118	0.0423374
343	0.764083	0.62708	0.764382	0.624809	0.312756	0.238573	0.313622	0.238474	0.134657	0.083191		0.0834675	0.0825169	0.0425579
343.2	0.763919	0.627084	0.764385	0.62481	0.312631	0.238897	0.313625	0.238474	0.134928	0.0830414		0.0834675	0.0822447	0.0422691
343.4	0.764427	0.626793	0.764388	0.624811	0.312664	0.238925	0.313628	0.238475	0.135322	0.0832098		0.0834676	0.0820447	0.0425212
343.6	0.76443	0.626961	0.764391	0.624812	0.312592	0.239457	0.31363	0.238475	0.135691	0.0827534		0.0834677	0.0819824	0.0424779
343.8	0.764588	0.626704	0.764393	0.624813	0.313224	0.239867	0.313633	0.238475	0.135954	0.0828124		0.0834677	0.0817091	0.0426608
344	0.764943	0.626871	0.764396	0.624814	0.31304	0.240504	0.313635	0.238476	0.136222	0.0822129		0.0834678	0.0814264	0.0425075
344.2	0.765282	0.626796	0.764399	0.624815	0.313284	0.240434	0.313638	0.238476	0.13615	0.0821786		0.0834679	0.0813147	0.0422234
344.4	0.765347	0.62691	0.764402	0.624816	0.313637	0.240812	0.31364	0.238476	0.136302	0.0821956		0.0834679	0.0815055	0.0418718
344.6	0.765215	0.627137	0.764405	0.624817	0.313522	0.240834	0.313642	0.238477	0.136444	0.082587		0.083468	0.081259	0.0412654
344.8	0.765585	0.62741	0.764408	0.624818	0.31373	0.24098	0.313645	0.238477	0.136244	0.0828748		0.083468	0.0809796	0.0406667
345	0.765756	0.627767	0.764411	0.624819	0.313956	0.240405	0.313647	0.238477	0.136202	0.083239		0.0834681	0.0802219	0.0405544
345.2	0.765857	0.62811	0.764413	0.62482	0.314062	0.240426	0.31365	0.238478	0.135815	0.0833248		0.0834682	0.0801566	0.0402708
345.4	0.766288	0.628362	0.764416	0.624821	0.314047	0.240253	0.313652	0.238478	0.135355	0.0832018		0.0834682	0.0797193	0.0402301
345.6	0.766129	0.62871	0.764419	0.624822	0.314442	0.240193	0.313655	0.238478	0.135295	0.083033		0.0834683	0.0794409	0.0396237
345.8	0.765916	0.628912	0.764422	0.624822	0.314272	0.239644	0.313657	0.238478	0.135252	0.0835197		0.0834684	0.0795999	0.0393296
346	0.766161	0.629027	0.764425	0.624823	0.313999	0.23954	0.313659	0.238479	0.135507	0.0836126		0.0834684	0.0797996	0.0395748
346.2	0.766254	0.629446	0.764427	0.624824	0.314211	0.239631	0.313662	0.238479	0.135319	0.0839992		0.0834685	0.0800634	0.0396422
346.4	0.766306	0.629279	0.76443	0.624825	0.31442	0.239523	0.313664	0.238479	0.134993	0.0839308		0.0834685	0.0807119	0.0397251
346.6	0.766298	0.629221	0.764433	0.624826	0.314066	0.239094	0.313667	0.23848	0.135019	0.0839125		0.0834686	0.0811475	0.0397654
346.8	0.766226	0.629298	0.764436	0.624827	0.313823	0.239174	0.313669	0.23848	0.135163	0.0839119		0.0834687	0.081668	0.0402735
347	0.766536	0.629088	0.764438	0.624828	0.313935	0.238931	0.313671	0.23848	0.13549	0.0841297		0.0834687	0.0815463	0.0402501
347.2	0.766422	0.628711	0.764441	0.624829	0.314174	0.238998	0.313674	0.238481	0.135449	0.0843123		0.0834688	0.0821242	0.0401441
347.4	0.766548	0.628941	0.764444	0.62483	0.314172	0.238682	0.313676	0.238481	0.136042	0.0844275		0.0834688	0.0820507	0.0405533
347.6	0.76613	0.629046	0.764446	0.62483	0.314309	0.238975	0.313678	0.238481	0.135769	0.0841673		0.0834689	0.0822998	0.0407469
347.8	0.76605	0.628515	0.764449	0.624831	0.314442	0.239093	0.313681	0.238482	0.135783	0.0839624		0.083469	0.0824659	0.0404055
348	0.766403	0.628463	0.764452	0.624832	0.313936	0.239365	0.313683	0.238482	0.135583	0.0839538		0.083469	0.082384	0.0405168
348.2	0.766207	0.628206	0.764454	0.624833	0.314303	0.23951	0.313685	0.238482	0.135899	0.0841568		0.0834691	0.0824606	0.0405541
348.4	0.76586	0.628235	0.764457	0.624834	0.314281	0.239813	0.313688	0.238483	0.136302	0.0840662		0.0834691	0.082674	0.0407565
348.6	0.765876	0.628323	0.76446	0.624835	0.314235	0.239606	0.31369	0.238483	0.136087	0.0843012		0.0834692	0.0823305	0.0405063
348.8	0.765829	0.628311	0.764462	0.624836	0.314919	0.239698	0.313692	0.238483	0.136041	0.0841036		0.0834693	0.0819874	0.0404591
349	0.765865	0.628231	0.764465	0.624836	0.315062	0.239151	0.313694	0.238483	0.135847	0.0841863		0.0834693	0.0817249	0.0404198
349.2	0.765599	0.628112	0.764467	0.624837	0.314867	0.239285	0.313697	0.238484	0.13511	0.0834482		0.0834694	0.081737	0.0404719
349.4	0.765655	0.627893	0.76447	0.624838	0.314983	0.239272	0.313699	0.238484	0.134767	0.0830778		0.0834694	0.0813717	0.0403492
349.6	0.765236	0.627919	0.764473	0.624839	0.314974	0.239062	0.313701	0.238484	0.134603	0.0828466		0.0834695	0.0812863	0.0400658
349.8	0.765274	0.62821	0.764475	0.62484	0.314225	0.238872	0.313703	0.238485	0.134529	0.0826857		0.0834695	0.0815349	0.0402204
350	0.765456	0.628043	0.764478	0.624841	0.31387	0.238874	0.313706	0.238485	0.134502	0.0822058		0.0834696	0.0818824	0.0406439
350.2	0.765574	0.628022	0.76448	0.624841	0.313787	0.238862	0.313708	0.238485	0.134359	0.0825334		0.0834697	0.0821103	0.0405797
350.4	0.765871	0.627829	0.764483	0.624842	0.313492	0.238569	0.31371	0.238485	0.134386	0.0824458		0.0834697	0.0822369	0.0407882
350.6	0.766294	0.627949	0.764485	0.624843	0.313035	0.238666	0.313712	0.238486	0.134647	0.0824238		0.0834698	0.0822967	0.0410402
350.8	0.766852	0.627852	0.764488	0.624844	0.3126	0.238689	0.313715	0.238486	0.134879	0.0825279		0.0834698	0.082418	0.0411376
351	0.766944	0.628069	0.76449	0.624845	0.312559	0.2392	0.313717	0.238486	0.135293	0.082875		0.0834699	0.0822337	0.0407702
351.2	0.767208	0.627927	0.764493	0.624846	0.312761	0.23948	0.313719	0.238487	0.135594	0.0831883		0.0834699	0.0823468	0.0410529
351.4	0.767119	0.628529	0.764495	0.624846	0.31264	0.239095	0.313721	0.238487	0.136158	0.0835535		0.08347	0.0819398	0.0412541
351.6	0.767099	0.628777	0.764498	0.624847	0.312839	0.239593	0.313723	0.238487	0.135672	0.0838459		0.08347	0.0819988	0.0413772
351.8	0.767362	0.628973	0.7645	0.624848	0.312556	0.240023	0.313726	0.238487	0.136172	0.0839078		0.0834701	0.0818832	0.0410761
352	0.76756	0.629181	0.764503	0.624849	0.312625	0.24031	0.313728	0.238488	0.136163	0.0845285		0.0834701	0.0816033	0.0412396
352.2	0.767062	0.629331	0.764505	0.624849	0.312828	0.240191	0.31373	0.238488	0.13661	0.0844309		0.0834702	0.0815356	0.040962
352.4	0.767201	0.629695	0.764508	0.62485	0.313221	0.240153	0.313732	0.238488	0.136387	0.0842554		0.0834702	0.0818132	0.041124
352.6	0.767715	0.630288	0.76451	0.624851	0.31353	0.240442	0.313734	0.238489	0.135905	0.0846808		0.0834703	0.081599	0.0408625
352.8	0.76752	0.630515	0.764512	0.624852	0.313673	0.240512	0.313736	0.238489	0.135487	0.0846896		0.0834703	0.0813754	0.040949
353	0.767743	0.630724	0.764515	0.624853	0.313477	0.240139	0.313738	0.238489	0.135287	0.0847673		0.0834704	0.0809109	0.0411366
353.2	0.767439	0.631131	0.764517	0.624853	0.313827	0.240366	0.31374	0.238489	0.134948	0.0842738		0.0834705	0.081031	0.0413219
353.4	0.767209	0.631428	0.76452	0.624854	0.313621	0.240253	0.313743	0.23849	0.134359	0.0843918		0.0834705	0.0806868	0.0410349
353.6	0.766724	0.631532	0.764522	0.624855	0.313352	0.239904	0.313745	0.23849	0.133981	0.0840074		0.0834706	0.0808371	0.0403587
353.8	0.766389	0.63171	0.764524	0.624856	0.312688	0.239904	0.313747	0.23849	0.133622	0.0838248		0.0834706	0.0809702	0.0404471
354	0.766267	0.632038	0.764527	0.624856	0.312404	0.239516	0.313749	0.23849	0.133358	0.0837153		0.0834707	0.0810197	0.0400424
354.2	0.766726	0.632104	0.764529	0.624857	0.312112	0.23959	0.313751	0.238491	0.133639	0.0837182		0.0834707	0.0813867	0.0397681
354.4	0.767302	0.632076	0.764531	0.624858	0.312431	0.239204	0.313753	0.238491	0.133481	0.0834171		0.0834708	0.0814264	0.0399916
354.6	0.767493	0.632175	0.764534	0.624859	0.312445	0.239416	0.313755	0.238491	0.133419	0.0831975		0.0834708	0.0816299	0.0396688
354.8	0.767674	0.631709	0.764536	0.624859	0.312454	0.239407	0.313757	0.238491	0.133355	0.0828775		0.0834709	0.0816098	0.0395499
355	0.767424	0.631503	0.764538	0.62486	0.313238	0.239951	0.313759	0.238492	0.133807	0.0830667		0.0834709	0.0819024	0.0396584
355.2	0.76766	0.631013	0.764541	0.624861	0.313412	0.2398	0.313761	0.238492	0.133894	0.0831038		0.083471	0.0817464	0.0396677
355.4	0.767351	0.631469	0.764543	0.624862	0.313682	0.23957	0.313763	0.238492	0.13423	0.0830896		0.083471	0.0819892	0.03983
355.6	0.767242	0.631225	0.764545	0.624862	0.313871	0.239529	0.313765	0.238492	0.134157	0.0827587		0.083471	0.081775	0.0395807
355.8	0.76751	0.630838	0.764548	0.624863	0.313951	0.239267	0.313767	0.238493	0.134088	0.0825856		0.0834711	0.0816946	0.0393489
356	0.767327	0.630224	0.76455	0.624864	0.314124	0.239054	0.313769	0.238493	0.133807	0.0827779		0.0834711	0.0816834	0.0392166
356.2	0.767147	0.63017	0.764552	0.624864	0.314424	0.239099	0.313771	0.238493	0.133959	0.0826666		0.0834712	0.0818073	0.039423
356.4	0.767489	0.630172	0.764554	0.624865	0.314604	0.239314	0.313773	0.238493	0.133679	0.0825682		0.0834712	0.0820685	0.0392208
356.6	0.767753	0.63007	0.764557	0.624866	0.314477	0.23954	0.313775	0.238494	0.134012	0.0826603		0.0834713	0.0817313	0.0390018
356.8	0.767146	0.629895	0.764559	0.624867	0.314383	0.23944	0.313777	0.238494	0.1334	0.0826435		0.0834713	0.0814124	0.0393893
357	0.767188	0.629945	0.764561	0.624867	0.314673	0.23931	0.313779	0.238494	0.133535	0.0826347		0.0834714	0.0813031	0.0396335
357.2	0.767074	0.630006	0.764563	0.624868	0.314693	0.239462	0.313781	0.238494	0.133015	0.0825614		0.0834714	0.0814849	0.0397378
357.4	0.76669	0.630158	0.764565	0.624869	0.314521	0.2397	0.313783	0.238495	0.132666	0.0825287		0.0834715	0.0811715	0.0395036
357.6	0.766549	0.630116	0.764568	0.624869	0.314421	0.239751	0.313785	0.238495	0.132555	0.0826044		0.0834715	0.081453	0.0392694
357.8	0.766204	0.630658	0.76457	0.62487	0.31415	0.239693	0.313787	0.238495	0.132442	0.0830046		0.0834716	0.0813428	0.0393424
358	0.76637	0.630933	0.764572	0.624871	0.314453	0.239577	0.313789	0.238495	0.132455	0.0830388		0.0834716	0.0813698	0.0392697
[truncated: 4,209 more rows]

## Sheet: Fig1F,G,J HDXchangesARMH3-Arl5B
Data corresponds to Figure 1F,G,J
ARMH3 apo, 2xArl5B(GTPyS) bound
Final % D2O: 52.2%
MSHDX9
[truncated: 222 more rows]
[truncated: 30 more columns]

## Sheet: Fig1F,G,J HDX Raw Data
							0.3s						0.3s						0.3s						3s						3s						3s						30s						30s
[truncated: 435 more rows]
[truncated: 47 more columns]

[truncated: 23 more sheets: Fig 2D mutagenesis, Fig3B,E HDX ARMH3-PI4K (JM), Fig3B,E HDX RawData, Fig3G PI4KB-ARMH3 KD, Fig3I mutagenesis, Fig 4B,E HDXGBF1-709 ARMH3, Fig 4B,E HDX RawData, Fig 4F GBF1-ARMH3 KD, Fig 4G,H,I HDX GBF1 frag-ARMH3, Fig 4G-I HDX RawData, HDX stats table, Fig 4L mutagenesis, Fig 5C competition, Fig 5E GBF1 Y377E, Fig 6A AF confidences, Fig 6B AF confidences, Fig 6A-C ternary HDX, Fig 6A-C HDX Raw Data, Fig S1  ARMH3_Arl5, Fig S2 ARMH3_PI4KB …]
